# Supplementary material for: Pregnancy and lactation induce distinct immune responses to COVID-19 booster vaccination and SARS-CoV-2 breakthrough infection
Source: JCI Insight. 2025 Jul 22;10(14):e191930. doi: 10.1172/jci.insight.191930 (PMC12288967; doi:10.1172/jci.insight.191930)
Supplement: Supporting data values [file jciinsight-10-191930-s123.xls]

## Sheet: Figure 2
Figure	Panel	Marker	Non-preg	Pregnant	Lactating
2	A	IgG	12509	12838.2	14761.5
2	A	IgG	16000	11205.5	11516.5
2	A	IgG	16286.8	10938	13648.2
2	A	IgG	12442.2	14536.2	16639.8
2	A	IgG	16562.2	15635.5	14334
2	A	IgG	16452.8	6182.5	15069.5
2	A	IgG	15304.5	11521.8	10666
2	A	IgG	7509.5	14613.8	15001.5
2	A	IgG	16790.8	11755.8	15497.8
2	A	IgG	11028.8	17135	13994
2	A	IgG			13229.2
2	A	IgG			14349.5
2	A	IgG			14272
2	A	IgG			13446.8
2	A	IgG			14359.8
2	A	IgG			15743.8
2	A	IgG			13054
2	A	IgG			16776
2	A	IgM	417.25	149.5	131.25
2	A	IgM	242.5	323.5	492.75
2	A	IgM	227.25	263.5	388.25
2	A	IgM	321.25	169.75	275
2	A	IgM	259.5	295.25	438.5
2	A	IgM	231	597.5	88.25
2	A	IgM	46.25	235.75	1199.75
2	A	IgM	112	73.25	272.75
2	A	IgM	168.5	224.75	509.25
2	A	IgM	219.25	78.75	211.5
2	A	IgM			684.5
2	A	IgM			304.5
2	A	IgM			383.75
2	A	IgM			70
2	A	IgM			231
2	A	IgM			810.5
2	A	IgM			349.5
2	A	IgM			488.5
2	A	IgA	17.5	15.5	34.5
2	A	IgA	6.75	898.5	16.5
2	A	IgA	98.5	12.75	14.5
2	A	IgA	9.75	51.25	60.5
2	A	IgA	260	32	51.75
2	A	IgA	12.75	6.75	75
2	A	IgA	18.25	2	285.5
2	A	IgA	168.75	15	51.25
2	A	IgA	248.5	5.5	3.5
2	A	IgA	6	92	12.75
2	A	IgA			37.75
2	A	IgA			62.75
2	A	IgA			12.75
2	A	IgA			39
2	A	IgA			46
2	A	IgA			22.5
2	A	IgA			6.25
2	A	IgA			15
2	B	SARS2 CD4	0.23	0.12	0.085
2	B	SARS2 CD4	0.26	0.21	0.31
2	B	SARS2 CD4	0.19	0.53	0.13
2	B	SARS2 CD4	0.53	0.44	0.56
2	B	SARS2 CD4	0.79	0.51	0.58
2	B	SARS2 CD4	0.29	0.37	0.27
2	B	SARS2 CD4	0.31	0.42	0.66
2	B	SARS2 CD4	1.13	0.23	0.17
2	B	SARS2 CD4	0.17	0.31	0.21
2	B	SARS2 CD4	0.68	3.48	0.65
2	B	SARS2 CD4			0.032
2	B	SARS2 CD4			0.13
2	B	SARS2 CD4			0.32
2	B	SARS2 CD4			0.28
2	B	SARS2 CD4			0.077
2	B	SARS2 CD4			0.22
2	B	SARS2 CD4			0.12
2	B	SARS2 CD4			0.11
2	B	SARS2 CD8	0.19	0.076	0.085
2	B	SARS2 CD8	0.57	0.25	0.24
2	B	SARS2 CD8	0.13	0.28	0.44
2	B	SARS2 CD8	0.3	0.2	0.087
2	B	SARS2 CD8	0.24	0.37	0.15
2	B	SARS2 CD8	0.18	0.13	0.27
2	B	SARS2 CD8	0.23	0.16	0.65
2	B	SARS2 CD8	0.21	0.28	0.1
2	B	SARS2 CD8	0.31	0.22	0.17
2	B	SARS2 CD8	0.15	0.68	0.22
2	B	SARS2 CD8			0.083
2	B	SARS2 CD8			0.14
2	B	SARS2 CD8			0.24
2	B	SARS2 CD8			0.2
2	B	SARS2 CD8			0.047
2	B	SARS2 CD8			0.049
2	B	SARS2 CD8			0.1
2	B	SARS2 CD8			0.063
Figure	Panel	Cell	Non-preg	Non-preg	Non-preg	Non-preg	Non-preg	Non-preg	Non-preg	Non-preg	Non-preg	Non-preg	pregnant	pregnant	pregnant	pregnant	pregnant	pregnant	pregnant	pregnant	pregnant	pregnant	lactating	lactating	lactating	lactating	lactating	lactating	lactating	lactating	lactating	lactating	lactating	lactating	lactating	lactating	lactating	lactating	lactating	lactating
2	F	TTM	10.0559	4.52261	9.80392	3.84615	5.63025	4.62185	8.92857	4.3956	1.5625	16.6667	24.0642	3.46821	6.98413	2.65487	2.17216	5.83333	3.11284	3.19149	6.25	1.93237	7.52688	3.6961	6.32911	19.6319	13.9303	0.990099	12	5.94059	5.88235	3.94575	11.5385	10.6667	4.87013	7.66129	4	10.2564	7.29167	20
2	F	TCM	53.6313	53.2663	55.5556	45.6731	63.4454	55.6723	59.8214	55.887	75.7812	77.7778	57.2193	64.7399	46.8254	35.3982	72.7273	64.4444	69.2607	67.5532	62.5	79.1465	61.2903	63.8604	70.8861	53.3742	50.4975	61.8812	58.5882	57.4257	67.6471	65.4747	42.3077	56	54.2208	52.8226	56	53.8462	51.0417	51.4286
2	F	TEM	8.93855	16.0804	13.0719	3.36538	22.1849	17.6471	7.14286	24.8038	9.375	0	6.95187	13.8728	12.5397	7.07965	7.72325	12.2222	10.5058	5.85106	3.90625	9.01771	5.37634	10.883	8.86076	17.7914	21.8905	14.3564	20.4706	16.8317	11.7647	10.4809	23.0769	12	13.961	22.5806	16	15.3846	13.5417	11.4286
2	F	TFH	0.558659	11.5578	0	0	0	0	11.6071	0.470958	33.5938	72.2222	8.55615	3.46821	3.33333	2.21239	0	0	0.77821	1.59574	0	0.241546	1.07527	0	2.53165	0.613497	0	0.495049	15.0588	0	35.2941	0	23.0769	0	0.974026	1.20968	4	2.5641	1.04167	0
2	F	Treg	0	2.51256	1.30719	3.84615	2.01681	2.94118	0.892857	2.51177	4.6875	0	5.34759	9.24855	2.22222	3.53982	6.35559	1.94444	1.55642	3.19149	4.29688	4.7504	1.07527	3.49076	1.26582	3.68098	3.48259	1.48515	6.35294	0	0	2.836	11.5385	1.33333	4.22078	3.62903	0	0	2.08333	5.71429
2	F	TEMRA	0.558659	13.5678	4.57516	0.480769	1.51261	5.88235	3.57143	3.92465	3.90625	0	3.20856	0.578035	2.85714	19.9115	4.10298	3.05556	1.55642	1.59574	0	1.44928	7.52688	0.205339	3.79747	0.613497	2.23881	4.9505	0.941176	1.9802	2.94118	1.23305	3.84615	2.66667	1.94805	5.24194	4	2.5641	4.16667	11.4286
2	F	TSCM	3.35196	1.00503	1.30719	4.80769	0.588235	1.68067	4.46429	1.41287	0.78125	0	0.534759	3.46821	4.12698	5.30973	1.68946	1.11111	1.16732	3.7234	2.73438	0.885668	2.15054	1.64271	1.26582	0.306748	0.995025	1.9802	1.64706	1.9802	0	0.616523	7.69231	0	2.92208	1.6129	0	0	1.04167	2.85714
2	F	TN	24.0223	9.54774	14.3791	40.3846	5.37815	12.605	16.0714	6.59341	4.6875	5.55556	7.48663	13.8728	24.9206	28.3186	9.81496	11.3889	11.6732	17.0213	23.4375	4.26731	15.0538	16.0164	6.32911	6.74847	8.45771	11.8812	3.52941	14.8515	11.7647	17.2626	7.69231	18.6667	20.1299	7.25806	20	15.3846	21.875	2.85714
2	G	TTM	7.14286	0.289017	4.47761	9.67742	0.729927	1.15607	6.66667	6.97674	0.990099		23.5294	1.88679	3.24675	1.6129	0.582524	1.40845	0	0	4.54545	13.3333	0	12.8755	0	17.3913	11.1111	3.96825	1.6129	5.55556	0	9.30233	0	1.47059	12.1622	13.75	0	0	25
2	G	TCM	7.14286	2.60116	1.49254	16.129	22.6277	11.5607	42.2222	27.907	15.8416		23.5294	33.9623	18.1818	8.06452	15.7282	26.7606	38.4615	25.2174	34.0909	53.3333	22	22.3176	20.7921	34.7826	17.7778	26.9841	6.98925	16.6667	5.71429	21.7054	7.14286	11.7647	11.4865	20	25	4.34783	25
2	G	TEM	8.33333	73.6994	8.95522	10.7527	39.4161	8.09249	0	23.2558	51.4851		5.88235	32.7044	8.44156	4.83871	4.85437	7.04225	17.9487	26.9565	9.09091	1.33333	28	13.7339	47.5248	4.34783	31.1111	3.96825	6.45161	5.55556	25.7143	6.97674	53.5714	2.94118	9.45946	10	25	2.17391	8.33333
2	G	TEMRA	48.8095	17.341	61.194	23.6559	13.8686	12.7168	35.5556	16.2791	12.8713		35.2941	11.3208	55.1948	38.7097	44.8544	19.7183	28.2051	8.69565	18.1818	14.6667	38	29.1845	13.8614	34.7826	13.3333	34.127	75.2688	33.3333	60	31.0078	10.7143	47.0588	31.0811	26.25	37.5	60.8696	33.3333
2	G	TSCM	3.57143	0.867052	4.47761	6.45161	5.10949	15.0289	0	4.65116	8.91089		5.88235	3.14465	3.8961	16.129	7.96117	7.04225	5.12821	9.56522	9.09091	0	2	3.43348	5.94059	0	6.66667	7.93651	2.68817	0	2.85714	1.55039	0	13.2353	4.72973	6.25	0	13.0435	0
2	G	TN	25	4.04624	16.4179	32.2581	14.5985	50.8671	15.5556	20.9302	4.9505		5.88235	12.5786	10.3896	30.6452	24.466	38.0282	10.2564	24.3478	27.2727	14.6667	12	18.0258	7.92079	8.69565	20	21.4286	6.45161	36.1111	8.57143	27.1318	17.8571	23.5294	30.4054	23.75	12.5	21.7391	8.33333
2	H	TTM	1.7856	3.60549	1.32116	2.10678	1.75465	1.39067	3.6468	2.93822	0.758394	5.14451	3.20327	1.48712	2.49275	1.13262	2.12872	1.42183	0.706873	1.6027	0.992976	2.67031	1.24223	1.56028	1.011	4.83503	2.01323	1.91567	5.59835	2.82565	3.02613	1.8469	1.24432	1.42827	1.81344	6.00868	1.24586	1.17373	0.925579	2.24891
2	H	TCM	18.7214	29.0469	21.8849	23.549	28.1796	23.1055	21.2028	15.1027	11.6262	44.5087	21.0376	27.8132	15.7159	9.34991	47.1706	18.6918	18.44	24.6873	27.937	41.701	14.9575	27.9413	20.1034	33.7501	16.7008	24.88	30.1835	27.8303	15.6809	24.5253	10.3266	14.3245	19.2908	32.8872	13.56	23.6568	17.7947	28.6766
2	H	TEM	14.3728	14.0115	8.99452	7.82036	11.6523	4.20069	19.0979	16.8396	21.3071	6.99422	4.23076	7.86732	16.1928	2.73813	6.78422	3.37984	4.51908	3.39326	2.38885	6.19012	13.7048	5.42555	4.10455	7.03919	5.50317	8.32347	18.3613	15.1138	37.0358	4.91737	23.9293	6.93932	4.40085	7.10818	5.76587	6.12162	5.92799	10.8619
2	H	TFH	0.00666764	0.048975	0.00966114	0.0586471	0.0138161	0.0156353	0.131219	0.187404	0.136511	2.31214	0.0596312	0.0685307	0.0637681	0.0642204	0.0162942	0.0106704	0.0102149	0.0642032	0.00534817	0.0296335	0.0402979	0.0209116	0.0885203	0.0135892	0.00796792	0.0258292	0.0672008	0.0286868	0.361073	0.00961927	0.0351385	0.0243852	0.0157495	0.0205513	0.0120373	0.0101184	0.0267508	0.0176616
2	H	Treg	1.52822	2.13391	1.84769	2.78348	1.99909	2.14725	1.72772	2.47641	2.29604	4.79769	2.0137	2.99822	1.11884	1.1764	2.9318	1.71526	1.14611	2.35412	0.948408	3.60541	1.10556	2.09993	2.76742	2.11448	1.64405	2.2945	3.99586	2.84819	1.39271	1.02349	2.15172	0.957988	1.49845	2.40707	1.04123	0.607103	1.82976	1.56011
2	H	TEMRA	12.1351	7.07339	3.27029	3.8098	4.51468	2.1264	10.0137	18.7437	20.6814	5.08671	4.16501	6.17119	9.95217	20.5651	5.17924	2.74228	2.51083	3.18876	2.40846	3.76017	14.1323	2.30298	6.60641	1.8291	3.16061	3.30184	6.05324	4.25793	16.7641	3.3629	21.0294	9.33951	3.02614	2.65625	5.04965	2.37782	2.55471	3.97386
2	H	TSCM	3.34049	3.04345	4.23641	4.59026	3.36794	5.5766	2.39202	2.68724	1.91684	3.81503	3.74453	4.52988	3.33188	5.52588	3.90945	4.83368	5.97369	5.35978	3.65101	3.62846	3.84056	5.30211	4.72885	4.09849	4.44875	5.80512	2.64151	1.92816	1.18638	2.75303	1.53162	3.75183	3.10939	2.7847	3.15378	2.79267	5.98149	2.23125
2	H	TN	48.7765	42.5336	59.003	56.8696	49.162	62.7958	41.0252	41.8546	41.6605	33.9306	63.128	51.5899	49.9029	60.1979	33.2845	68.4451	66.5094	61.4781	61.9175	40.7099	51.5777	55.7139	62.924	47.7605	67.5307	54.7989	35.6164	46.2615	22.2146	61.9866	38.5221	63.384	67.9296	47.4195	70.2498	63.159	66.3849	50.2119
2	I	TTM	4.11035	2.45414	0.566013	3.66657	1.97576	1.03407	7.01781	3.80276	0.824708	6.82226	11.965	1.11635	4.26305	0.477692	0.733222	1.62172	2.83647	0.753242	11.6125	2.93252	1.48282	4.03537	0.837568	7.85828	4.70192	3.76543	4.02915	3.9405	1.96402	3.30299	0.715737	0.658153	6.46304	9.41621	0.678009	6.57966	1.72341	5.55059
2	I	TCM	6.21468	13.9285	2.96608	9.10909	23.851	7.95173	21.2031	5.64981	5.99975	19.5691	11.8883	21.5133	17.779	2.75948	14.2067	15.6246	10.3317	18.3686	18.4841	9.51706	7.25712	14.5515	15.1703	16.1379	5.07452	17.5694	9.09416	9.88667	5.43881	9.46625	2.49057	4.55041	4.43521	9.94881	4.55418	8.02066	8.92866	8.26134
2	I	TEM	12.7332	9.98389	2.63701	2.6346	5.5923	1.71965	9.03786	5.30715	15.0014	5.20646	4.30213	10.4044	7.88918	0.528708	1.48975	5.25566	2.56708	2.61728	6.4607	1.72245	13.5057	1.77701	4.88425	5.93042	5.52993	3.2086	11.7445	7.6014	17.3603	4.88484	6.3836	2.24033	4.14242	4.01262	5.29615	6.87874	8.86255	6.96058
2	I	TEMRA	47.899	42.6097	34.1933	15.1809	20.0727	10.142	30.1062	27.9733	52.3937	22.2621	17.1976	30.6723	35.2063	71.0741	28.0108	25.7362	14.5204	12.7336	18.9255	10.3783	46.1944	11.3217	18.0218	16.0102	11.0007	35.388	56.158	30.9648	65.8975	34.4575	34.1764	40.5788	19.8193	16.6865	15.4663	46.7102	35.1575	34.2071
2	I	TSCM	2.59354	4.59841	5.9541	7.91446	5.49295	10.6403	5.43169	4.87254	1.60818	8.07899	5.18883	6.70305	4.83354	6.75262	10.4304	6.31231	8.52525	9.43459	3.8962	7.75101	4.42173	7.92234	7.66987	6.36451	6.35794	5.69682	2.5718	2.71772	0.961406	3.38755	2.00696	6.10644	4.29423	5.10885	5.43687	1.98477	6.62449	3.5349
2	I	TN	25.9444	25.9885	53.8151	61.3317	42.4021	68.68	26.6871	51.7593	22.9145	38.2406	49.2063	28.9556	29.4623	18.3146	44.8431	45.1096	61.3036	55.8972	40.1872	67.5461	26.7074	60.0803	53.0491	47.4753	67.1162	33.8616	16.1737	44.4341	7.16934	44.3665	53.3659	45.613	60.7374	54.553	68.6069	29.2822	38.7082	41.2372

## Sheet: Figure 3
Figure	Panel	Marker	Group	Pre	Pre	Pre	Pre	Pre	Pre	Pre	Pre	Pre	Pre	Post	Post	Post	Post	Post	Post	Post	Post	Post	Post
3	A		Non-preg	1090.75	1750.25	1988	1657	3957.25	1524	574.25	5385			12509	16000	12442.2	16562.2	16452.8	15304.5	7509.5	16790.8
3	A		Pregnant	897.5	317	830	1073.25	1154	911.75	1431.5				12838.2	10938	14536.2	15635.5	6182.5	11521.8	11755.8
3	A		Lactating	2728	1464.25	2325	1294.75	1047.75	2216.25	506	5838.5	4036.75	507.5	14761.5	13648.2	10666	15497.8	13229.2	14349.5	13446.8	14359.8	15743.8	13054
3	C	IgM	Non-preg	303.5	242.25	352.75	351.75	198.5	53	95	219.75			417.25	242.5	321.25	259.5	231	46.25	112	168.5
3	C	IgM	Pregnant	156.25	191.25	225.25	200.5	289.5	73.5	193				149.5	263.5	169.75	295.25	597.5	235.75	224.75
3	C	IgM	Lactating	137.5	579.5	898.75	1163.75	619	338.75	61	212.75	549.5	352.5	131.25	388.25	1199.75	509.25	684.5	304.5	70	231	810.5	349.5
3	C	IgA	Non-preg	41.25	16.75	18.25	55.75	5.75	67.75	577	142.25			17.5	6.75	9.75	260	12.75	18.25	168.75	248.5
3	C	IgA	Pregnant	14.75	12	14.75	13.75	5.25	12.25	3.75				15.5	12.75	51.25	32	6.75	2	5.5
3	C	IgA	Lactating	24.5	36.25	423.5	30.5	12	16	6.75	48.75	52	26.25	34.5	14.5	285.5	3.5	37.75	62.75	39	46	22.5	6.25
3	E		Non-preg	0.18	0.2	0.37	0.24	0.62	0.33	1	0.2			0.23	0.26	0.53	0.79	0.29	0.31	1.13	0.17
3	E		Pregnant	0.2	0.34	0.27	0.2	0.22		0.15	0.53			0.12	0.53	0.44	0.51	0.37		0.42	0.31
3	E		Lactating	0.14	0.16	0.33	0.13	0.46	0.098	0.15	0.26	0.22	0.099	0.085	0.13	0.66	0.21	0.032	0.13	0.28	0.077	0.22	0.11
3	F		Non-preg	0.2	0.13	0.15	0.18	0.37	0.32	0.2	0.33			0.19	0.57	0.3	0.24	0.18	0.23	0.21	0.31
3	F		Pregnant	0.15	0.23	0.2	0.4	0.11		0.12	0.26			0.076	0.28	0.2	0.37	0.13		0.16	0.22
3	F		Lactating	0.2	0.25	0.51	0.12	0.13	0.086	0.066	0.12	0.12	0.01	0.085	0.44	0.65	0.17	0.083	0.14	0.2	0.047	0.049	0.063
Figure	Panel		Non-preg	Pregnant	Lactating		Figure	Panel	Marker	Pre	Post
3	B		11.4683	14.3045	5.41111		3	D	IgG	1.06	5.98
3	B		9.14155	34.5047	9.32098		3	D	IgG
3	B		6.25868	17.5136	4.58753		3	D	IgG
3	B		9.99532	14.5684	11.9697		3	D	IgG	0.19	5.33
3	B		4.15762	5.35745	12.6263		3	D	IgG
3	B		10.0423	12.637	6.47468		3	D	IgG	0.82	7.61
3	B		13.0771	8.21219	26.5746		3	D	IgG
3	B		3.11806		2.45949		3	D	IgG	2.19762	4.6
					3.90011		3	D	IgG	2.41	9.17
					25.7222		3	D	IgG	0.26	5.32
							3	D	IgA	1.68433	3.59
							3	D	IgA
							3	D	IgA
							3	D	IgA	1.27	2.37
							3	D	IgA
							3	D	IgA	6.22	8.14
							3	D	IgA
							3	D	IgA	5.13549	5.55
							3	D	IgA	3.28	6.87
							3	D	IgA	0.32	0.79

## Sheet: Figure 4
Figure	Panel	Marker	Non-preg	Pregnant	Lactating
4	A	SARS2 CD4	5.58659	9.62567	7.52688
4	A	SARS2 CD4	9.54774	8.09249	14.1684
4	A	SARS2 CD4	6.53595	10.7937	11.3924
4	A	SARS2 CD4	7.21154	21.6814	7.36196
4	A	SARS2 CD4	11.9328	25.0201	10.4478
4	A	SARS2 CD4	6.30252	24.4444	32.6733
4	A	SARS2 CD4	14.2857	36.5759	13.8824
4	A	SARS2 CD4	20.8791	7.44681	9.90099
4	A	SARS2 CD4	3.125	19.9219	2.94118
4	A	SARS2 CD4	0	42.029	17.3859
4	A	SARS2 CD4			3.84615
4	A	SARS2 CD4			13.3333
4	A	SARS2 CD4			11.3636
4	A	SARS2 CD4			19.3548
4	A	SARS2 CD4			16
4	A	SARS2 CD4			17.1429
4	A	SARS2 CD4			10.2564
4	A	SARS2 CD4			15.625
4	A	total CD4	2.52304	2.60237	4.12965
4	A	total CD4	6.48103	1.97026	2.60653
4	A	total CD4	4.077	1.86377	1.42564
4	A	total CD4	2.28498	2.60385	5.14214
4	A	total CD4	5.31814	9.15154	4.19909
4	A	total CD4	3.60915	8.52829	10.8784
4	A	total CD4	1.85894	17.5451	3.39106
4	A	total CD4	1.56281	3.06035	2.715
4	A	total CD4	1.26462	6.46415	2.69945
4	A	total CD4	4.33526	9.53212	3.50141
4	A	total CD4			0.61389
4	A	total CD4			5.56678
4	A	total CD4			3.17239
4	A	total CD4			4.91946
4	A	total CD4			2.60608
4	A	total CD4			3.57942
4	A	total CD4			5.84843
4	A	total CD4			8.55759
4	B	CD4 38	1.45	1.88873	2.15379
4	B	CD4 38	2.086	2.58508	1.68618
4	B	CD4 38	2.03	2.03113	2.44242
4	B	CD4 38	1.52466	2.2993	1.45128
4	B	CD4 38	1.872	2.19656	1.47452
4	B	CD4 38	2.2424	2.04764	1.88525
4	B	CD4 38	2	2.14697	2.01809
4	B	CD4 38	2	2.58815	1.06
4	B	CD4 38	1.96	1.71637	1.705
4	B	CD4 38	1.8	1.47	1.28
4	B	CD4 38			1.446
4	B	CD4 38			1.9
4	B	CD4 38			1.46
4	B	CD4 38			1.3
4	B	CD4 38			1.7
4	B	CD4 38			1.357
4	B	CD4 38			1.43
4	B	CD4 38			1.97029
4	B	CD4 HLADR	0.48	0.488097	0.462353
4	B	CD4 HLADR	0.406	0.468453	0.486825
4	B	CD4 HLADR	0.36	0.39771	0.423579
4	B	CD4 HLADR	0.372891	0.466044	0.440367
4	B	CD4 HLADR	0.498493	0.486609	0.420971
4	B	CD4 HLADR	0.473	0.364057	0.430377
4	B	CD4 HLADR	0.5	0.36993	0.406055
4	B	CD4 HLADR	1	0.497257	0.45
4	B	CD4 HLADR	0.82	0.394691	0.618
4	B	CD4 HLADR	0.8	0.44	0.35
4	B	CD4 HLADR			0.572
4	B	CD4 HLADR			0.39
4	B	CD4 HLADR			0.34
4	B	CD4 HLADR			0.3
4	B	CD4 HLADR			0.3
4	B	CD4 HLADR			0.36
4	B	CD4 HLADR			0.36
4	B	CD4 HLADR			0.322428
4	B	CD8 CD38	1.19	1.98168	2.66072
4	B	CD8 CD38	2.75	3.21969	1.38265
4	B	CD8 CD38	2.26	2.82778	2.96779
4	B	CD8 CD38	1.56712	3.16501	1.23999
4	B	CD8 CD38	2.24485	2.79854	1.18114
4	B	CD8 CD38	2.592	2.46995	2.15604
4	B	CD8 CD38	2.8	2.29254	2.96594
4	B	CD8 CD38	2	3.11432	0.86
4	B	CD8 CD38	2.08	1.30601	2.019
4	B	CD8 CD38	2.1	1.74	1.19
4	B	CD8 CD38			1.402
4	B	CD8 CD38			2.52
4	B	CD8 CD38			1.07
4	B	CD8 CD38			1.5
4	B	CD8 CD38			1.8
4	B	CD8 CD38			1.706
4	B	CD8 CD38			1.05
4	B	CD8 CD38			2.33225
4	B	CD8 HLADR	0.58	0.571338	0.574213
4	B	CD8 HLADR	0.542	0.592119	0.523486
4	B	CD8 HLADR	0.42	0.454405	0.513053
4	B	CD8 HLADR	0.440165	0.611101	0.499052
4	B	CD8 HLADR	0.533697	0.557001	0.459326
4	B	CD8 HLADR	0.5364	0.476093	0.472773
4	B	CD8 HLADR	0.5	0.388178	0.519596
4	B	CD8 HLADR	1	0.607023	0.45
4	B	CD8 HLADR	1	0.47048	0.774
4	B	CD8 HLADR	0.8	0.44	0.43
4	B	CD8 HLADR			0.638
4	B	CD8 HLADR			0.46
4	B	CD8 HLADR			0.39
4	B	CD8 HLADR			0.4
4	B	CD8 HLADR			0.3
4	B	CD8 HLADR			0.439
4	B	CD8 HLADR			0.43
4	B	CD8 HLADR			0.453659
4	C	total CD4	2.02696	4.07939	3.34998
4	C	total CD4	2.90818	4.47848	3.74857
4	C	total CD4	1.67379	2.67391	3.78774
4	C	total CD4	1.59024	3.70143	2.04381
4	C	total CD4	4.54869	6.18599	1.9362
4	C	total CD4	5.61829	2.33681	2.36553
4	C	total CD4	5.40733	1.55063	2.22797
4	C	total CD4	4.26009	4.60836	1.57777
4	C	total CD4	13.5203	1.59197	8.14993
4	C	total CD4	13.4104	1.88008	0.963851
4	C	total CD4			5.78958
4	C	total CD4			3.42785
4	C	total CD4			0.904468
4	C	total CD4			0.929946
4	C	total CD4			0.890761
4	C	total CD4			1.21276
4	C	total CD4			1.34575
4	C	total CD4			1.17971
4	C	total CD8	2.86608	6.34921	5.80102
4	C	total CD8	5.61477	7.07021	3.98424
4	C	total CD8	2.47905	3.21194	5.61829
4	C	total CD8	2.3146	6.48827	2.72582
4	C	total CD8	6.08624	8.99786	1.98131
4	C	total CD8	7.74492	4.79625	3.14629
4	C	total CD8	5.14739	1.62688	3.98628
4	C	total CD8	4.6051	7.44661	1.09231
4	C	total CD8	20.8527	1.86439	12.5258
4	C	total CD8	17.5943	2.98703	1.56693
4	C	total CD8			7.3895
4	C	total CD8			5.21728
4	C	total CD8			0.910898
4	C	total CD8			1.19448
4	C	total CD8			0.844314
4	C	total CD8			2.73061
4	C	total CD8			1.33225
4	C	total CD8			2.8566

## Sheet: Figure 5
Figure	Panel	Marker	Group	Vaccine	Vaccine	Vaccine	Vaccine	Vaccine	Vaccine	Vaccine	Vaccine	Vaccine	Vaccine	Vaccine	Vaccine	Vaccine	Vaccine	Vaccine	Vaccine	Vaccine	Vaccine	Break	Break	Break	Break	Break	Break	Break	Break	Break	Break
5	A	IgG anti RBD	Pregnant	12838.2	11205.5	10938	14536.2	15635.5	6182.5	11521.8	14613.8	11755.8	17135									17840.8	16026	14651.5	15159.8	17173.8	13079.5	15604	13604.5	15631	18036.2
5	A	IgG anti RBD	Lactating	14761.5	11516.5	13648.2	16639.8	14334	15069.5	10666	15001.5	15497.8	13994	13229.2	14349.5	14272	13446.8	14359.8	15743.8	13054	16776	20645.3	16803	16384	19788	16406.8	8136	3851
5	A	IgM anti RBD	Pregnant	149.5	323.5	263.5	169.75	295.25	597.5	235.75	73.25	224.75	78.75									161.25	1751.25	175.5	149.5	138.75	173.75	448.5	313.25	105	258.25
5	A	IgM anti RBD	Lactating	131.25	492.75	388.25	275	438.5	88.25	1199.75	272.75	509.25	211.5	684.5	304.5	383.75	70	231	810.5	349.5	488.5	377.25	130.25	382.5	656	385.5	2109.75	58.5
5	A	IgA anti RBD	Pregnant	15.5	898.5	12.75	51.25	32	6.75	2	15	5.5	92									12	39.25	136.25	50.25	325.5	25.5	274.25	210	356	192.5
5	A	IgA anti RBD	Lactating	34.5	16.5	14.5	60.5	51.75	75	285.5	51.25	3.5	12.75	37.75	62.75	12.75	39	46	22.5	6.25	15	56.25	313.5	48.75	1584.5	219	825.75	11
5	C	IgG anti N	Pregnant	6	8	0	1.5	0	0	0	2	1.5	1.5									64.75	303.75	15.5	58	421.75	165.25	1734.5	110.5	42	118.25
5	C	IgG anti N	Lactating	2.75	1	3.5	0.5	2	0	1.75	0.5	2.75	0	1	2.75	2	0.75	3.5	4.75	16.25	12.25	824	158.5	143	227	402	3001	13.5
5	C	IgM anti N	Pregnant	18.25	40	48.25	4	23.5	22.25	18.75	16.5	33.5	116									89.5	68	43.5	106.25	45.75	59.75	150.75	85.25	138.5	125.5
5	C	IgM anti N	Lactating	7.5	11.5	80.25	22.5	7.75	95.75	83	39.25	401.75	89.75	26.75	41.5	72	22.5	34.5	445.5	14.5	33.25	67.5	20.5	21	47.25	410.25	27.75	25.5
5	C	IgA anti N	Pregnant	2.25	2	1.75	3.5	1.75	2.75	3	4.25	2	6									95.25	207.25	38	29.25	35.25	13.75	15.5	13.5	34.25	615
5	C	IgA anti N	Lactating	0	2.5	2.5	1.75	0.75	0.75	8	1	2.5	0.25	0	4.75	16	1.5	19.25	3	1.25	0.75	2.25	8.25	1.25	8	580.75	7.5	4.5
Figure	Panel	Marker	Vaccine	Break
5	B	IgG	5.98	7.48
5	B	IgG		7.17
5	B	IgG	6.35
5	B	IgG	5.91058	6.26
5	B	IgG	7.44	7.98
5	B	IgG		1.44
5	B	IgG		2.61
5	B	IgG	10.08
5	B	IgG	5.33
5	B	IgG
5	B	IgG
5	B	IgG	7.61
5	B	IgG
5	B	IgG
5	B	IgG	4.6
5	B	IgG	9.17
5	B	IgG	5.32
5	B	IgA	3.59	10.71
5	B	IgA		10.56
5	B	IgA	7.38
5	B	IgA	1.49415
5	B	IgA	7.36	10.86
5	B	IgA		10.29
5	B	IgA		0.93
5	B	IgA	10.32
5	B	IgA	2.37
5	B	IgA
5	B	IgA
5	B	IgA	8.14
5	B	IgA
5	B	IgA
5	B	IgA	5.55
5	B	IgA	6.87
5	B	IgA	0.79

## Sheet: Figure 6
Figure	Panel	Group	Marker	Vaccine	Vaccine	Vaccine	Vaccine	Vaccine	Vaccine	Vaccine	Vaccine	Vaccine	Vaccine	Vaccine	Vaccine	Vaccine	Vaccine	Vaccine	Vaccine	Vaccine	Break	Break	Break	Break	Break	Break	Break	Break	Break	Break
6	A	Pregnant	CD107a+Perforin+	0	1.25786	6.49351	0	1.35922	0	0	0	0	1.33333								0	0	0	0	2.22222	0	2.85714	0	0	0.625
6	A	Pregnant	CD107a+GzmB+	0	1.25786	6.49351	0	4.66019	0	0	0	0	5.33333								0	0	0	1.63934	4.44444	0	2.85714	0	4.54545	0.625
6	A	Pregnant	GzmB+Perforin+	0	6.28931	16.2338	1.6129	4.85437	2.8169	0	1.73913	0	2.66667								0	4.0404	1.40845	1.63934	8.88889	1.28205	2.85714	0	9.09091	1.25
6	A	Lactating	CD107a+Perforin+	0	0	0	0	0	0	8.33333	0	0	4.65116	3.57143	1.47059	7.43243	0	0	0	2.17391	0	0	0	0	0	0	0
6	A	Lactating	CD107a+GzmB+	2	7.29614	0	0	2.22222	0.793651	5.37634	0	0	5.42636	0	4.41176	4.05405	0	0	8.33333	2.17391	0.735294	0	0	0	0	0	0
6	A	Lactating	GzmB+Perforin+	0	1.71674	8.91089	4.34783	0	0.793651	29.0323	0	17.1429	10.8527	0	29.4118	12.8378	1.25	12.5	25	8.69565	2.20588	2.94118	0	3.1746	0	0	4
6	B	Pregnant	CD107a+GzmB+	0	Vaccine	15.5
6	B	Pregnant	CD107a+GzmB+	1.25786	Vaccine	898.5
6	B	Pregnant	CD107a+GzmB+	6.49351	Vaccine	12.75
6	B	Pregnant	CD107a+GzmB+	0	Vaccine	51.25
6	B	Pregnant	CD107a+GzmB+	4.66019	Vaccine	32
6	B	Pregnant	CD107a+GzmB+	0	Vaccine	6.75
6	B	Pregnant	CD107a+GzmB+	0	Vaccine	2
6	B	Pregnant	CD107a+GzmB+	0	Vaccine	15
6	B	Pregnant	CD107a+GzmB+	0	Vaccine	5.5
6	B	Pregnant	CD107a+GzmB+	5.33333	Vaccine	92
6	B	Pregnant	CD107a+GzmB+	0	Break	12
6	B	Pregnant	CD107a+GzmB+	0	Break	39.25
6	B	Pregnant	CD107a+GzmB+	0	Break	136.25
6	B	Pregnant	CD107a+GzmB+	1.63934	Break	50.25
6	B	Pregnant	CD107a+GzmB+	4.44444	Break	325.5
6	B	Pregnant	CD107a+GzmB+	0	Break	25.5
6	B	Pregnant	CD107a+GzmB+	2.85714	Break	274.25
6	B	Pregnant	CD107a+GzmB+	0	Break	210
6	B	Pregnant	CD107a+GzmB+	4.54545	Break	356
6	B	Pregnant	CD107a+GzmB+	0.625	Break	192.5
6	B	Lactating	CD107a+GzmB+	2	Vaccine	34.5
6	B	Lactating	CD107a+GzmB+	7.29614	Vaccine	16.5
6	B	Lactating	CD107a+GzmB+	0	Vaccine	14.5
6	B	Lactating	CD107a+GzmB+	0	Vaccine	60.5
6	B	Lactating	CD107a+GzmB+	2.22222	Vaccine	51.75
6	B	Lactating	CD107a+GzmB+	0.793651	Vaccine	75
6	B	Lactating	CD107a+GzmB+	5.37634	Vaccine	285.5
6	B	Lactating	CD107a+GzmB+	0	Vaccine	51.25
6	B	Lactating	CD107a+GzmB+	0	Vaccine	3.5
6	B	Lactating	CD107a+GzmB+	5.42636	Vaccine	12.75
6	B	Lactating	CD107a+GzmB+	0	Vaccine	37.75
6	B	Lactating	CD107a+GzmB+	4.41176	Vaccine	62.75
6	B	Lactating	CD107a+GzmB+	4.05405	Vaccine	12.75
6	B	Lactating	CD107a+GzmB+	0	Vaccine	39
6	B	Lactating	CD107a+GzmB+	0	Vaccine	46
6	B	Lactating	CD107a+GzmB+	8.33333	Vaccine	22.5
6	B	Lactating	CD107a+GzmB+		Vaccine	6.25
6	B	Lactating	CD107a+GzmB+	2.17391	Vaccine	15
6	B	Lactating	CD107a+GzmB+	0.735294	Break	56.25
6	B	Lactating	CD107a+GzmB+	0	Break	313.5
6	B	Lactating	CD107a+GzmB+	0	Break	48.75
6	B	Lactating	CD107a+GzmB+	0	Break	1584.5
6	B	Lactating	CD107a+GzmB+	0	Break	219
6	B	Lactating	CD107a+GzmB+	0	Break	825.75
6	B	Lactating	CD107a+GzmB+	0	Break	11
6	C	Pregnant	TEM	6.95187	Vaccine	6
6	C	Pregnant	TEM	13.8728	Vaccine	8
6	C	Pregnant	TEM	12.5397	Vaccine	0
6	C	Pregnant	TEM	7.07965	Vaccine	1.5
6	C	Pregnant	TEM	7.72325	Vaccine	0
6	C	Pregnant	TEM	12.2222	Vaccine	0
6	C	Pregnant	TEM	10.5058	Vaccine	0
6	C	Pregnant	TEM	5.85106	Vaccine	2
6	C	Pregnant	TEM	3.90625	Vaccine	1.5
6	C	Pregnant	TEM	9.01771	Vaccine	1.5
6	C	Pregnant	TEM	11.8056	Break	64.75
6	C	Pregnant	TEM	11.1111	Break	303.75
6	C	Pregnant	TEM	7.77385	Break	15.5
6	C	Pregnant	TEM	10.8696	Break	58
6	C	Pregnant	TEM	11.6883	Break	421.75
6	C	Pregnant	TEM	21.5311	Break	165.25
6	C	Pregnant	TEM	12.2449	Break	1734.5
6	C	Pregnant	TEM	7.54717	Break	110.5
6	C	Pregnant	TEM	8.33333	Break	42
6	C	Pregnant	TEM	13.9037	Break	118.25
6	C	Lactating	TEM	5.37634	Vaccine	14761.5
6	C	Lactating	TEM	10.883	Vaccine	11516.5
6	C	Lactating	TEM	8.86076	Vaccine	13648.2
6	C	Lactating	TEM	17.7914	Vaccine	16639.8
6	C	Lactating	TEM	21.8905	Vaccine	14334
6	C	Lactating	TEM	14.3564	Vaccine	15069.5
6	C	Lactating	TEM	20.4706	Vaccine	10666
6	C	Lactating	TEM	16.8317	Vaccine	15001.5
6	C	Lactating	TEM	11.7647	Vaccine	15497.8
6	C	Lactating	TEM	10.4809	Vaccine	13994
6	C	Lactating	TEM	23.0769	Vaccine	13229.2
6	C	Lactating	TEM	12	Vaccine	14349.5
6	C	Lactating	TEM	13.961	Vaccine	14272
6	C	Lactating	TEM	22.5806	Vaccine	13446.8
6	C	Lactating	TEM	16	Vaccine	14359.8
6	C	Lactating	TEM	11.4286	Vaccine	15743.8
6	C	Lactating	TEM	15.3846	Vaccine	13054
6	C	Lactating	TEM	13.5417	Vaccine	16776
6	C	Lactating	TEM	16.055	Break	824
6	C	Lactating	TEM	15.0538	Break	158.5
6	C	Lactating	TEM	18.6813	Break	143
6	C	Lactating	TEM	16.2447	Break	227
6	C	Lactating	TEM	17.3913	Break	402
6	C	Lactating	TEM	24.6479	Break	3001
6	C	Lactating	TEM	17.1103	Break	13.5
6	D	Pregnant	Treg	5.34759	Vaccine	6
6	D	Pregnant	Treg	9.24855	Vaccine	8
6	D	Pregnant	Treg	2.22222	Vaccine	0
6	D	Pregnant	Treg	3.53982	Vaccine	1.5
6	D	Pregnant	Treg	6.35559	Vaccine	0
6	D	Pregnant	Treg	1.94444	Vaccine	0
6	D	Pregnant	Treg	1.55642	Vaccine	0
6	D	Pregnant	Treg	3.19149	Vaccine	2
6	D	Pregnant	Treg	4.29688	Vaccine	1.5
6	D	Pregnant	Treg	4.7504	Vaccine	1.5
6	D	Pregnant	Treg	4.86111	Break	64.75
6	D	Pregnant	Treg	4.46735	Break	303.75
6	D	Pregnant	Treg	1.06007	Break	15.5
6	D	Pregnant	Treg	2.17391	Break	58
6	D	Pregnant	Treg	0	Break	421.75
6	D	Pregnant	Treg	3.34928	Break	165.25
6	D	Pregnant	Treg	6.12245	Break	1734.5
6	D	Pregnant	Treg	3.77358	Break	110.5
6	D	Pregnant	Treg	4.7619	Break	42
6	D	Pregnant	Treg	2.54011	Break	118.25
6	D	Lactating	Treg	1.07527	Vaccine	2.75
6	D	Lactating	Treg	3.49076	Vaccine	1
6	D	Lactating	Treg	1.26582	Vaccine	3.5
6	D	Lactating	Treg	3.68098	Vaccine	0.5
6	D	Lactating	Treg	3.48259	Vaccine	2
6	D	Lactating	Treg	1.48515	Vaccine	0
6	D	Lactating	Treg	6.35294	Vaccine	1.75
6	D	Lactating	Treg	0	Vaccine	0.5
6	D	Lactating	Treg	0	Vaccine	2.75
6	D	Lactating	Treg	2.836	Vaccine	0
6	D	Lactating	Treg	11.5385	Vaccine	1
6	D	Lactating	Treg	1.33333	Vaccine	2.75
6	D	Lactating	Treg	4.22078	Vaccine	2
6	D	Lactating	Treg	3.62903	Vaccine	0.75
6	D	Lactating	Treg	0	Vaccine	3.5
6	D	Lactating	Treg	5.71429	Vaccine	4.75
6	D	Lactating	Treg	0	Vaccine	16.25
6	D	Lactating	Treg	2.08333	Vaccine	12.25
6	D	Lactating	Treg	3.66972	Break	824
6	D	Lactating	Treg	3.22581	Break	158.5
6	D	Lactating	Treg	4.3956	Break	143
6	D	Lactating	Treg	2.74262	Break	227
6	D	Lactating	Treg	4.34783	Break	402
6	D	Lactating	Treg	1.40845	Break	3001
6	D	Lactating	Treg	3.42205	Break	13.5

## Sheet: Figure 7
Figure	Panel	Group	Marker	Vaccine	Vaccine	Vaccine	Vaccine	Vaccine	Vaccine	Vaccine	Vaccine	Vaccine	Vaccine	Vaccine	Vaccine	Vaccine	Vaccine	Vaccine	Vaccine	Vaccine	Vaccine	Break	Break	Break	Break	Break	Break	Break	Break	Break	Break
7	A	Pregnant	PD1+CTLA4+	1.79529	3.55247	3.93482	4.67025	5.21944	4.07038	4.78027	2.84134	1.76547	1.04655									0.170068	3.55574	5.05021	2.55462	1.20735	0.622584	1.54956	1.33925	0.434607	0.0973927
7	A	Pregnant	PD1+TIGIT+	3.87521	3.05135	5.10706	4.08589	6.06285	6.73956	7.93366	2.66018	3.78206	2.0713									0.269274	6.06568	6.64958	4.42017	2.0385	1.04935	1.9759	1.17574	1.04103	0.164176
7	A	Pregnant	CTLA4+TIGIT+	0.415982	6.59886	7.54142	4.0627	5.5034	2.63243	1.58462	5.15351	0.783806	0.272539									0.0708617	1.75695	5.39323	1.68067	1.88976	1.09956	1.99229	2.42155	0.242571	0.09461
7	A	Lactating	PD1+CTLA4+	1.93033	1.78948	2.22097	1.12352	0.479063	2.8893	2.81469	1.06248	0.357094	1.61667	0.241803	3.00309	0.303633	2.71989	0.72918	1.10217	5.73681	5.00024	0.67755	4.53696	2.10946	2.61011	0.893669	1.32136	3.70084
7	A	Lactating	PD1+TIGIT+	2.78863	3.05521	2.21156	1.69167	0.804353	4.22881	3.30762	2.08395	0.576844	2.97468	1.08811	4.34119	0.55666	3.65583	1.049	1.69794	12.0174	6.497	1.55321	5.87062	3.60604	4.0783	1.55256	1.74478	6.9621
7	A	Lactating	CTLA4+TIGIT+	2.5248	0.885386	4.2349	0.45324	0.248403	3.61357	6.06515	0.741873	1.15369	0.845645	0.164426	1.12888	0.274715	1.2255	1.02341	0.80429	0.978793	3.85287	0.641889	7.40371	2.00969	2.98255	0.477128	1.73748	1.49103
7	B	Pregnant	PD1+CTLA4+	0.755337	1.18085	1.65286	0.31537	1.49187	2.14545	2.01775	1.67334	0.639221	0.403358									0.042517	0.669316	1.72335	1.51261	0.262467	0.316313	0.483726	0.63848	0.101071	0.0250438
7	B	Pregnant	PD1+TIGIT+	1.41215	1.17093	2.0944	0.510157	1.70379	3.50071	3.38052	1.76392	1.51434	0.98114									0.113379	1.31772	2.27714	2.65546	0.489939	0.567355	0.623104	0.72413	0.252678	0.0445224
7	B	Pregnant	CTLA4+TIGIT+	0.186097	2.02927	2.44998	0.292181	1.35625	0.90504	0.628565	1.79252	0.403318	0.14172									0.0283447	0.606568	1.35967	0.739496	0.0612423	0.341417	0.491924	0.887643	0.101071	0.0111306
7	B	Lactating	PD1+CTLA4+	0.350666	0.884139	0.988142	0.440472	0.130116	1.55368	0.557222	0.31688	0.151078	0.487489	0.0386885	0.479449	0.119284	0.775635	0.255853	0.39718	1.06036	1.27013	0.305095	3.04126	0.869441	0.7264	0.249924	0.284713	0.861352
7	B	Lactating	PD1+TIGIT+	0.497612	1.60617	1.11989	0.580913	0.260232	2.36751	0.764395	0.607665	0.164813	1.04462	0.125738	0.740967	0.260257	1.20482	0.422157	0.6057	2.22947	1.75174	0.709248	3.71432	1.38255	1.01881	0.39382	0.372317	1.64548
7	B	Lactating	CTLA4+TIGIT+	0.454196	0.420247	1.49633	0.146824	0.0532292	1.07862	0.628661	0.212496	0.302156	0.20395	0.0338524	0.213573	0.0506055	0.486064	0.268645	0.248238	0.326264	0.859342	0.22585	5.21002	0.570125	0.649451	0.0681612	0.102205	0.463348
7	C	Pregnant	CD38+OX40+	0.405036	3.94939	3.06736	14.2566	2.79302	1.26797	0.649694	1.46834	0.220683	0.174425									0.155896	2.53085	2.23995	0.857143	2.60717	0.89873	1.19702	0.708557	0.0909642	0.0695662
7	C	Pregnant	CD38+ICOS+	3.40449	8.01786	14.7702	29.5242	12.7297	8.16833	6.83499	3.88063	1.81113	1.59163									0.42517	10.1025	14.4935	5.47899	10.2012	1.94306	2.88596	1.54948	0.869214	0.517572
7	C	Pregnant	Ox40+ICOS+	0.120416	1.50335	1.79744	8.18106	1.38168	0.537511	0.322206	0.600687	0.0837075	0.14172									0.0708617	1.4223	1.09518	0.369748	0.761155	0.346438	0.459129	0.194659	0.0202143	0.0361744
7	C	Lactating	CD38+OX40+	5.67411	0.190794	1.77866	0.421321	0.130116	1.78731	5.32933	0.20504	2.49966	0.591951	0.193442	3.18616	0.191578	0.325767	0.831521	1.27098	0.516585	2.90382	1.07378	1.03453	1.16876	3.99212	1.12087	2.29231	0.629678
7	C	Lactating	CD38+ICOS+	6.07822	1.72463	3.93375	2.08746	0.898983	14.1389	19.4456	1.39427	2.04642	2.92991	0.154754	10.792	0.994036	3.24215	3.86337	8.2117	4.59489	17.7062	6.26833	2.65487	4.03364	9.87103	1.96153	10.257	9.73031
7	C	Lactating	Ox40+ICOS+	1.01526	0.180818	0.724638	0.223428	0.065058	0.946225	2.93613	0.14912	0.384563	0.298463	0.0241803	1.22042	0.11567	0.237861	0.358194	0.526264	0.543774	1.60064	0.384341	0.336532	0.4561	2.29924	0.21963	0.956344	0.439587
7	F	Pregnant	CXCR4+CCR5+	16.2562	48.0824	32.4555	54.5497	42.5862	41.9764	26.1779	36.6943	21.2465	12.4496									2.63605	20.3096	52.2503	19.8151	21.2686	12.4868	11.1339	13.4314	4.83121	2.44038
7	F	Pregnant	CXCR4+CCR6+	76.9239	79.2657	80.279	80.9572	93.9477	84.8348	80.1183	83.8339	83.6466	74.4904									38.1803	84.0201	93.5364	74.1513	76.1067	39.4136	57.3912	38.9006	46.3614	53.1708
7	F	Pregnant	CCR5+CCR6+	12.8955	43.3689	27.1804	41.5221	36.1101	35.0485	21.5561	33.0711	18.7353	10.3347									2.55102	15.4152	46.9728	18.1008	16.7979	11.6082	10.4042	16.9587	3.9721	1.90333
7	F	Pregnant	CXCR4CD29+	75.0629	84.9318	86.5974	96.146	97.2451	91.3539	82.2153	88.668	76.6304	57.92									25.0142	85.7561	95.5408	76.1345	82.8346	49.5908	61.179	41.8127	27.1983	25.169
7	F	Pregnant	CCR5+CD29+	12.578	44.5597	26.4419	46.5959	34.8958	36.2016	21.3818	32.337	17.6318	9.26633									1.98413	15.3734	45.8983	16.8571	16.5967	13.3153	10.4042	17.4103	3.59814	1.55828
7	F	Pregnant	CCR6+CD29+	70.5309	87.2786	83.1705	76.9919	93.1382	84.9267	81.4019	89.016	80.3135	63.2181									45.1956	78.1845	92.8214	85.7815	81.4086	52.287	71.9357	76.8356	32.9088	31.3215
7	F	Lactating	CXCR4+CCR5+	15.5195	15.3957	32.0535	15.7804	13.8869	42.8838	37.984	11.1877	5.08172	15.8733	0.396557	34.5291	12.5863	29.2776	11.0017	25.3302	13.975	40.2616	22.894	34.6504	13.7115	29.8347	6.4223	29.4934	28.6741
7	F	Lactating	CXCR4+CCR6+	44.3075	77.2693	71.645	82.4769	75.5086	86.9709	83.5691	63.0145	11.8253	76.3518	1.32992	77.4223	71.0718	85.7749	52.373	76.2884	78.4666	91.0997	73.1991	71.32	51.8244	65.5422	20.3045	79.7635	87.8104
7	F	Lactating	CCR5+CCR6+	23.144	12.3505	30.5289	12.5822	12.0949	37.0391	30.3258	9.98732	6.94959	13.8736	0.841474	26.823	10.8115	26.837	8.81412	20.5143	11.3105	32.4	17.5687	31.0856	12.9704	24.7376	12.4053	24.8503	23.4466
7	F	Lactating	CXCR4CD29+	48.8261	71.4469	76.4352	74.0696	60.0248	90.3119	94.0063	54.7383	17.4427	65.7016	1.62975	85.6732	53.6743	69.0108	55.3537	74.6103	75.7477	95.8213	74.2293	77.9634	54.5182	74.5145	22.3266	83.8882	82.6066
7	F	Lactating	CCR5+CD29+	24.0991	12.5401	30.6136	11.8225	11.2373	37.3428	30.7401	10.7963	17.319	12.7742	3.18696	29.4338	9.81384	25.6011	8.77575	20.7427	10.1958	32.23	17.8699	31.983	13.3837	26.5598	12.3372	24.2882	22.2407
7	F	Lactating	CCR6+CD29+	79.6881	69.4691	87.4553	72.512	64.6203	87.1384	83.6977	59.279	21.5218	69.119	5.24229	78.2287	59.1939	73.3647	61.9547	71.4825	77.2159	88.0023	64.7753	80.506	71.508	69.5128	78.2869	82.2091	80.6047
7	G	Pregnant	CXCR4+CCR5+	3.53585	13.3366	8.17443	1.33568	8.53377	10.6767	6.12719	10.0639	6.11826	2.8126									0.42517	2.13344	10.2699	5.17647	0.664917	2.15896	1.13962	3.67515	0.646857	0.161394
7	G	Pregnant	CXCR4+CCR6+	10.509	20.511	16.8451	2.49049	13.785	14.159	9.28058	17.2769	17.8677	8.61223									1.53061	15.8335	13.0595	14	2.30096	4.27775	3.2303	6.2135	2.37518	0.80975
7	G	Pregnant	CCR5+CCR6+	2.99945	12.0566	6.94358	1.05742	7.60559	9.202	5.37186	8.87681	5.45621	2.35474									0.396825	1.61054	9.67475	4.7395	0.507437	1.54642	1.00844	3.16904	0.616535	0.153046
7	G	Pregnant	CXCR4CD29+	11.2753	21.0072	17.4781	2.69456	14.1368	15.303	10.0518	17.93	17.9743	8.65584									1.47392	16.21	13.233	14.3697	2.52843	5.19657	3.43527	6.68068	2.37518	0.804185
7	G	Pregnant	CCR5+CD29+	2.87904	11.7986	6.52157	1.06669	7.364	9.63844	5.54088	8.58124	5.10616	2.15851									0.354308	1.44321	9.51358	4.5042	0.524934	1.72215	1.00025	3.46492	0.596321	0.133567
7	G	Pregnant	CCR6+CD29+	10.3339	20.65	16.7982	2.45803	13.6578	13.7502	9.20135	17.3293	17.5862	8.60133									1.60147	15.8126	13.0099	14.3361	2.24847	4.23257	3.44347	6.43152	2.45603	0.784707
7	G	Lactating	CXCR4+CCR5+	2.32442	4.98809	8.26275	4.23237	1.82162	11.3897	3.54336	1.76707	0.988875	3.1836	0.0580327	2.61954	1.43503	5.35705	1.3816	3.66399	1.71289	5.581	4.70719	19.5064	3.39225	3.69971	1.15117	1.88349	5.63146
7	G	Lactating	CXCR4+CCR6+	5.81772	12.9341	14.1163	15.3335	4.67234	16.1793	8.53693	7.93692	2.36231	9.03845	0.125738	4.14506	4.17134	9.60753	3.54356	7.63579	7.28657	8.42344	12.8774	36.1461	10.191	6.04512	2.63556	3.62097	12.6945
7	G	Lactating	CCR5+CCR6+	2.2977	4.17753	7.5287	3.54931	1.63236	10.2527	2.979	1.6105	1.03008	2.92991	0.0677048	2.31879	1.26514	4.96406	1.10017	3.20723	1.60413	4.66972	3.82756	16.9887	2.75086	3.06873	1.13602	1.72288	4.79387
7	G	Lactating	CXCR4CD29+	6.11161	13.8557	14.6527	15.5634	4.7788	16.8451	8.85841	7.96302	2.98036	8.74496	0.13541	4.41093	4.10989	9.56099	3.95292	7.73508	7.66721	8.89088	13.4995	38.9256	10.6186	6.68534	2.89306	3.70857	12.9322
7	G	Lactating	CCR5+CD29+	2.24092	4.24487	7.40636	3.2429	1.56731	10.4046	2.81469	1.66642	1.55198	2.61652	0.174098	2.37981	1.18923	4.83996	1.15134	3.05829	1.46819	4.62723	3.80379	16.864	2.77936	3.20108	1.15874	1.64988	4.53249
7	G	Lactating	CCR6+CD29+	6.64596	12.4403	14.2575	14.9186	4.67234	16.191	8.52979	8.5334	2.87048	8.8146	0.357868	4.15813	4.0629	9.46274	3.65869	7.48684	7.39532	8.32428	12.3504	36.9189	10.5331	5.96817	3.0824	3.56986	12.4866
Figure	Panel	Group	CD38+OX40+	Vaccine	CD38+OX40+	Break
7	D	Pregnant	2.18938	12838.2
7	D	Pregnant	12.7313	11205.5
7	D	Pregnant	8.09237	10938
7	D	Pregnant	18.143	14536.2
7	D	Pregnant	8.52953	15635.5
7	D	Pregnant	4.23118	6182.5
7	D	Pregnant	3.13226	11521.8
7	D	Pregnant	8.50496	14613.8
7	D	Pregnant	0.966441	11755.8
7	D	Pregnant	1.04655	17135
7	D	Pregnant			0.651927	17840.8
7	D	Pregnant			4.09956	16026
7	D	Pregnant			5.45935	14651.5
7	D	Pregnant			3.17647	15159.8
7	D	Pregnant			4.18198	17173.8
7	D	Pregnant			4.64929	13079.5
7	D	Pregnant			3.2467	15604
7	D	Pregnant			4.35257	13604.5
7	D	Pregnant			1.16232	15631
7	D	Pregnant			0.314439	18036.2
7	D	Lactating	10.3664	14761.5
7	D	Lactating	1.42036	11516.5
7	D	Lactating	7.80162	13648.2
7	D	Lactating	1.31503	16639.8
7	D	Lactating	0.609179	14334
7	D	Lactating	4.53643	15069.5
7	D	Lactating	8.95842	10666
7	D	Lactating	0.477185	15001.5
7	D	Lactating	4.03791	15497.8
7	D	Lactating	1.00483	13994
7	D	Lactating	0.575491	13229.2
7	D	Lactating	5.37855	14349.5
7	D	Lactating	0.491596	14272
7	D	Lactating	1.05486	13446.8
7	D	Lactating	1.99565	14359.8
7	D	Lactating	2.17456	15743.8
7	D	Lactating	1.00598	13054
7	D	Lactating	5.91152	16776
7	D	Lactating			2.42491	20645.3
7	D	Lactating			8.93681	16803
7	D	Lactating			3.63455	16384
7	D	Lactating			9.32623	19788
7	D	Lactating			3.96849	16406.8
7	D	Lactating			4.2634	8136
7	D	Lactating			1.54449	3851
			TSCM	Vaccine	TSCM	Break
7	E	Pregnant	5.18883	15.5
7	E	Pregnant	6.70305	898.5
7	E	Pregnant	4.83354	12.75
7	E	Pregnant	6.75262	51.25
7	E	Pregnant	10.4304	32
7	E	Pregnant	6.31231	6.75
7	E	Pregnant	8.52525	2
7	E	Pregnant	9.43459	15
7	E	Pregnant	3.8962	5.5
7	E	Pregnant	7.75101	92
7	E	Pregnant			5.66893	12
7	E	Pregnant			4.30872	39.25
7	E	Pregnant			7.34802	136.25
7	E	Pregnant			4.78992	50.25
7	E	Pregnant			4.4007	325.5
7	E	Pregnant			8.69609	25.5
7	E	Pregnant			6.10806	274.25
7	E	Pregnant			5.90205	210
7	E	Pregnant			4.42693	356
7	E	Pregnant			6.40844	192.5
7	E	Lactating	4.42173	34.5
7	E	Lactating	7.92234	16.5
7	E	Lactating	7.66987	14.5
7	E	Lactating	6.36451	60.5
7	E	Lactating	6.35794	51.75
7	E	Lactating	5.69682	75
7	E	Lactating	2.5718	285.5
7	E	Lactating	2.71772	51.25
7	E	Lactating	0.961406	3.5
7	E	Lactating	3.38755	12.75
7	E	Lactating	2.00696	37.75
7	E	Lactating	6.10644	62.75
7	E	Lactating	4.29423	12.75
7	E	Lactating	5.10885	39
7	E	Lactating	5.43687	46
7	E	Lactating	3.5349	22.5
7	E	Lactating	1.98477	6.25
7	E	Lactating	6.62449	15
7	E	Lactating			3.74039	56.25
7	E	Lactating			4.68653	313.5
7	E	Lactating			5.03136	48.75
7	E	Lactating			11.0068	1584.5
7	E	Lactating			5.74068	219
7	E	Lactating			7.22733	825.75
7	E	Lactating			4.18201	11

## Sheet: S2
Figure	Panel	Marker	Non-preg	Non-preg	Non-preg	Non-preg	Non-preg	Non-preg	Non-preg	Non-preg	Non-preg	Non-preg	pregnant	pregnant	pregnant	pregnant	pregnant	pregnant	pregnant	pregnant	pregnant	pregnant	lactating	lactating	lactating	lactating	lactating	lactating	lactating	lactating	lactating	lactating	lactating	lactating	lactating	lactating	lactating	lactating	lactating	lactating
S2	A	IFN	0.087	0.01	0.011	0.018	0.29	0.12	0.07	0.02	0.018	0	0.037	0.059	0.05	0.043	0.12	0.052	0.017	0.064	0.075	0.095	0.023	0.062	0.034	0.088	0.063	0.029	0.067	0.012	0.0063	0.044	0.00619	0.048	0.031	0.027	0.00922	0.034	0.017	0.035
S2	A	TNF	0.14	0.2	0.18	0.51	0.7	0.18	0.26	1.1	0.15	0.68	0.11	0.17	0.5	0.39	0.42	0.3	0.41	0.17	0.24	3.43	0.076	0.26	0.12	0.53	0.53	0.25	0.61	0.11	0.18	0.58	0.024	0.099	0.24	0.21	0.065	0.18	0.089	0.1
S2	A	IL-2	0.086	0.049	0.011	0.03	0.35	0.066	0.045	0.098	0.03	0	0.022	0.08	0.067	0.041	0.11	0.046	0.025	0.1	0.078	0.62	0.014	0.068	0.047	0.22	0.14	0.036	0.068	0.066	0	0.11	0.00619	0.027	0.076	0.011	0.018	0.046	0.011	0.047
S2	A	IL-21	0.00755	0	0.0037	0	0.00334	0.00185	0.00278	0.00355	0.0013	0	0.00127	0.00367	0.000842	0	0.00286	0.00101	0	0.00242	0	0.0056	0.000911	0.00129	0	0.00172	0.00143	0.004	0.00156	0.00339	0	0.00642	0.00124	0.00511	0.00103	0.00334	0.00922	0	0.0012	0
S2	A	CCL4	0.00629	0.055	0	0.01	0.12	0.072	0.017	0.00178	0.0013	0	0.011	0	0.00758	0.02	0.046	0.033	0.0033	0.00121	0.018	0.025	0.0082	0.036	0	0.026	0.047	0.004	0.019	0.00847	0.031	0.00722	0.00495	0.00511	0.032	0.051	0.00307	0.011	0.014	0.00317
S2	B	IFN	0.055	0.03	0.015	0.12	0.052	0.095	0.072	0.025	0.034	0	0.00445	0.041	0.022	0.053	0.15	0.043	0.016	0.096	0.025	0.21	0.019	0.14	0.061	0.015	0.047	0.05	0.077	0.011	0.02	0.041	0.00593	0.062	0.029	0.059	0	0.016	0.02	0.00525
S2	B	TNF	0.066	0.21	0.046	0.25	0.079	0.023	0.12	0.17	0.12	0.15	0.031	0.13	0.15	0.12	0.18	0.053	0.13	0.07	0.061	0.63	0.046	0.16	0.2	0.079	0.11	0.2	0.29	0.034	0.11	0.069	0.0089	0.043	0.084	0.11	0.012	0	0.017	0.037
S2	B	IL-2	0.082	0.018	0.0019	0.029	0.026	0.038	0.021	0.025	0.00613	0	0.00445	0.016	0.011	0.03	0.048	0.021	0.016	0.036	0.092	0.09	0.0051	0.025	0.017	0.00378	0.037	0.017	0.03	0.049	0.02	0.1	0.0089	0.00616	0.081	0.015	0.0059	0	0.00654	0.00525
S2	B	IL-21	0.018	0.00498	0.053	0.00647	0.021	0.012	0	0	0.00613	0	0	0.011	0.015	0.00989	0.026	0.026	0.012	0.0024	0.02	0	0	0.00208	0.00437	0	0	0.03	0.049	0.011	0.0098	0.012	0.00593	0.055	0.00808	0.00735	0.024	0.033	0.054	0.037
S2	B	CCL4	0.039	0.49	0.036	0.097	0.14	0.037	0.12	0	0.17	0	0.045	0.078	0.12	0.033	0.14	0.011	0.00408	0.12	0.041	0.13	0.044	0.079	0.22	0	0.04	0.011	0.38	0.00573	0.025	0.052	0.059	0.01	0.066	0.044	0.0059	0	0.011	0.00525
S2	C	IFN	12.2905	1.38889	0.884956	1.50754	2.0654	13.0682	5.71429	0.775194	0	0	1.12994	0	3.27381	4.93827	5.6213	5.42169	0.60241	0	8.20312	0.402576	0	3.72671	0	0.920245	0.746269	5.30973	3.15315	4.9505	0	1.23305	0	18.4211	3.57143	4.38596	0	9.09091	2.5641	7.14286
S2	C	TNF	28.4916	58.3333	90.2655	90.9548	37.5215	32.9545	71.4286	90.1809	71.4286	100	53.6723	55.5556	82.1429	80.2469	55.0296	66.8675	90.9639	47.3684	55.0781	79.8712	67.4419	57.764	60	52.1472	63.1841	77.8761	78.8288	48.5149	88.8889	76.942	20	44.7368	60.3896	68.4211	61.1111	45.4545	64.1026	69.6429
S2	C	IL-2	18.4358	2.77778	0.884956	0	0.516351	0.568182	2.85714	1.03359	0	0	0	0	2.08333	1.23457	0.887574	2.40964	0.60241	5.26316	12.8906	0.322061	2.32558	1.44928	20	0	0	0	0.900901	22.7723	0	7.27497	0	0	11.3636	0	0	0	10.2564	1.78571
S2	C	IL-21	2.7933	0	0.884956	0	0	0.568182	0	0.516796	0	0	1.12994	11.1111	0.297619	0	0.295858	0	0	0	0	0	0	0.414079	0	0	0	0.884956	0	1.9802	0	0.986437	20	0	0.324675	1.31579	5.55556	0	0	0
S2	C	CCL4	1.67598	13.8889	0	1.50754	8.43373	17.0455	2.85714	0	0	0	5.08475	0	0	1.23457	8.57988	7.22892	0	0	0.78125	0.724638	0	10.9731	0	4.60123	6.96517	0	1.8018	3.9604	11.1111	0.616523	0	2.63158	8.44156	14.9123	5.55556	0	5.12821	3.57143
S2	C	Bi	25.6983	22.2222	5.30973	3.51759	29.9484	27.8409	11.4286	7.23514	28.5714	0	25.9887	33.3333	9.22619	12.3457	20.4142	13.8554	7.83133	42.1053	13.6719	17.5523	25.5814	14.4928	0	31.5951	22.1393	11.5044	12.1622	16.8317	0	10.2343	40	23.6842	12.013	10.0877	16.6667	27.2727	12.8205	14.2857
S2	C	Tri	10.6145	1.38889	1.76991	2.51256	20.1377	7.95455	5.71429	0	0	0	11.8644	0	2.97619	0	9.1716	4.21687	0	5.26316	7.8125	1.0467	4.65116	11.1801	20	10.4294	6.96517	3.53982	2.7027	0.990099	0	2.34279	20	10.5263	3.8961	0.877193	5.55556	15.1515	5.12821	3.57143
S2	C	Quadra	0	0	0	0	1.37694	0	0	0.258398	0	0	1.12994	0	0	0	0	0	0	0	1.5625	0.0805153	0	0	0	0.306748	0	0.884956	0.45045	0	0	0.369914	0	0	0	0	5.55556	3.0303	0	0
S2	D	IFN	10.7143	1.44509	2.98507	8.60215	5.92593	46.2428	4.44444	9.30233	7.52688	0	5.88235	12.5828	4.54545	17.7419	18.3236	26.4706	2.5641	22.6087	9.09091	4	4	16.0377	7.07071	4.7619	6.81818	11.9048	4.03226	8.33333	12.5	5.78512	7.69231	20	10.1562	18.75	0	0	33.3333	15.2174
S2	D	TNF	17.8571	8.3815	22.3881	50.5376	13.3333	6.93642	33.3333	76.7442	31.1828	100	35.2941	41.7219	45.4545	45.1613	23.5867	30.8824	71.7949	13.913	22.7273	58.6667	34	27.8302	33.3333	80.9524	45.4545	63.4921	24.1935	27.7778	56.25	16.5289	7.69231	7.69231	27.3438	43.75	25	33.3333	0	10.8696
S2	D	IL-2	33.3333	1.15607	0	3.22581	2.22222	18.4971	6.66667	9.30233	0	0	0	3.97351	2.5974	12.9032	7.79727	8.82353	7.69231	6.95652	40.9091	0	2	1.88679	2.0202	0	4.54545	3.96825	3.49462	44.4444	12.5	43.8017	15.3846	4.61538	34.375	6.25	12.5	0	0	6.52174
S2	D	IL-21	9.52381	0.867052	41.791	2.15054	8.88889	6.35838	0	0	2.15054	0	0	3.97351	5.19481	4.83871	7.01754	20.5882	7.69231	0.869565	9.09091	0	0	0.943396	1.0101	0	0	11.1111	7.52688	11.1111	0	5.78512	7.69231	38.4615	3.125	3.75	50	41.6667	66.6667	54.3478
S2	D	CCL4	9.52381	57.5145	19.403	2.15054	48.8889	15.0289	28.8889	0	53.7634	0	52.9412	29.8013	34.4156	4.83871	15.9844	5.88235	2.5641	41.7391	13.6364	2.66667	40	5.66038	46.4646	0	11.3636	0.793651	40.5914	2.77778	12.5	10.7438	53.8462	4.61538	15.625	10	12.5	0	0	6.52174
S2	D	Bi	5.95238	29.1908	7.46269	6.45161	8.88889	3.46821	8.88889	4.65116	4.30108	0	0	6.62252	6.49351	8.06452	11.8908	5.88235	5.12821	11.3043	2.27273	16	8	24.5283	7.07071	14.2857	13.6364	5.55556	14.2473	2.77778	6.25	9.09091	7.69231	21.5385	6.25	13.75	0	8.33333	0	4.34783
S2	D	Tri	9.52381	1.44509	5.97015	21.5054	10.3704	2.31214	15.5556	0	1.07527	0	5.88235	1.3245	1.2987	6.45161	11.8908	1.47059	2.5641	2.6087	2.27273	16	10	20.7547	3.0303	0	9.09091	3.1746	5.64516	2.77778	0	8.26446	0	3.07692	3.125	3.75	0	16.6667	0	2.17391
S2	D	Quadra	3.57143	0	0	5.37634	1.48148	1.15607	2.22222	0	0	0	0	0	0	0	3.50877	0	0	0	0	2.66667	2	2.35849	0	0	9.09091	0	0.268817	0	0	0	0	0	0	0	0	0	0	0

## Sheet: S4
Figure	Panel	Cell	Marker	Pre	Pre	Pre	Pre	Pre	Pre	Pre	Pre	Pre	Pre	Post	Post	Post	Post	Post	Post	Post	Post	Post	Post
S4	A	SARS2 CD4	TTM	2.58065	9.52381	5.35714	1.43541	1.80668	5.88235	6.68693	0.636943			10.0559	4.52261	3.84615	5.63025	4.62185	8.92857	4.3956	1.5625
S4	A	SARS2 CD4	TCM	51.6129	56.4626	51.7857	49.2823	30.7136	57.754	52.8875	70.0637			53.6313	53.2663	45.6731	63.4454	55.6723	59.8214	55.887	75.7812
S4	A	SARS2 CD4	TEM	5.80645	10.2041	26.7857	24.1627	45.0768	10.1604	25.8359	10.828			8.93855	16.0804	3.36538	22.1849	17.6471	7.14286	24.8038	9.375
S4	A	SARS2 CD4	TFH	0	2.72109	0	0	0.0903342	3.20856	3.34347	38.8535			0.558659	11.5578	0	0	0	11.6071	0.470958	33.5938
S4	A	SARS2 CD4	Treg	0.645161	1.36054	2.67857	0.717703	1.71635	2.13904	2.73556	4.4586			0	2.51256	3.84615	2.01681	2.94118	0.892857	2.51177	4.6875
S4	A	SARS2 CD4	TEMRA	2.58065	8.16327	3.57143	4.54545	7.1364	0.534759	4.25532	3.18471			0.558659	13.5678	0.480769	1.51261	5.88235	3.57143	3.92465	3.90625
S4	A	SARS2 CD4	TSCM	0.645161	2.72109	0	3.58852	1.62602	2.6738	0.303951	3.18471			3.35196	1.00503	4.80769	0.588235	1.68067	4.46429	1.41287	0.78125
S4	A	SARS2 CD4	TN	35.4839	12.9252	9.82143	14.3541	9.21409	22.4599	5.47112	9.55414			24.0223	9.54774	40.3846	5.37815	12.605	16.0714	6.59341	4.6875
S4	B	SARS2 CD4	TTM	8.78378	5.14706	0.641026	1.53846	3.30579	3.5461	2.58065				24.0642	6.98413	2.65487	2.17216	5.83333	3.11284	6.25
S4	B	SARS2 CD4	TCM	49.6622	56.6176	26.9231	18.4615	62.3967	56.0284	67.9032				57.2193	46.8254	35.3982	72.7273	64.4444	69.2607	62.5
S4	B	SARS2 CD4	TEM	27.7027	17.6471	2.5641	7.69231	8.26446	7.80142	9.67742				6.95187	12.5397	7.07965	7.72325	12.2222	10.5058	3.90625
S4	B	SARS2 CD4	TFH	7.43243	8.08824	1.92308	3.07692	0.413223	0	0.16129				8.55615	3.33333	2.21239	0	0	0.77821	0
S4	B	SARS2 CD4	Treg	4.39189	3.67647	0.641026	3.07692	7.02479	4.25532	2.58065				5.34759	2.22222	3.53982	6.35559	1.94444	1.55642	4.29688
S4	B	SARS2 CD4	TEMRA	4.72973	4.41176	23.0769	18.4615	6.19835	4.96454	0.483871				3.20856	2.85714	19.9115	4.10298	3.05556	1.55642	0
S4	B	SARS2 CD4	TSCM	0.337838	0.735294	5.12821	1.53846	2.47934	4.25532	1.77419				0.534759	4.12698	5.30973	1.68946	1.11111	1.16732	2.73438
S4	B	SARS2 CD4	TN	7.09459	13.9706	40.3846	50.7692	16.1157	21.9858	15.9677				7.48663	24.9206	28.3186	9.81496	11.3889	11.6732	23.4375
S4	C	SARS2 CD4	TTM	2.94118	0.694444	10.7784	10.6667	1.92719	3.92157	7.40741	4.57746	6.52174	3.90244	7.52688	6.32911	12	5.88235	11.5385	10.6667	7.66129	4	20	10.2564
S4	C	SARS2 CD4	TCM	48.5294	63.5417	62.2754	77.3333	72.8051	49.0196	57.4074	60.2113	47.8261	51.7073	61.2903	70.8861	58.5882	67.6471	42.3077	56	52.8226	56	51.4286	53.8462
S4	C	SARS2 CD4	TEM	16.9118	1.73611	9.58084	2.66667	9.63597	21.5686	18.5185	14.0845	13.0435	16.0976	5.37634	8.86076	20.4706	11.7647	23.0769	12	22.5806	16	11.4286	15.3846
S4	C	SARS2 CD4	TFH	0.735294	1.04167	17.9641	52	0.214133	0	24.0741	0.704225	2.17391	0	1.07527	2.53165	15.0588	35.2941	23.0769	0	1.20968	4	0	2.5641
S4	C	SARS2 CD4	Treg	0	3.47222	2.99401	5.33333	1.92719	1.96078	7.40741	1.76056	4.34783	1.46341	1.07527	1.26582	6.35294	0	11.5385	1.33333	3.62903	0	5.71429	0
S4	C	SARS2 CD4	TEMRA	19.1176	3.81944	1.1976	1.33333	1.92719	9.80392	5.55556	3.16901	6.52174	2.92683	7.52688	3.79747	0.941176	2.94118	3.84615	2.66667	5.24194	4	11.4286	2.5641
S4	C	SARS2 CD4	TSCM	0.735294	6.94444	0	2.66667	1.49893	0	0	1.76056	2.17391	1.46341	2.15054	1.26582	1.64706	0	7.69231	0	1.6129	0	2.85714	0
S4	C	SARS2 CD4	TN	8.82353	23.2639	14.9701	5.33333	7.92291	13.7255	9.25926	15.1408	23.913	20.9756	15.0538	6.32911	3.52941	11.7647	7.69231	18.6667	7.25806	20	2.85714	15.3846
S4	A	SARS2 CD8	TTM	5	1.36986	19.2308	0	0.231481	4.54545	10.3448	0			7.14286	0.289017	9.67742	0.729927	1.15607	6.66667	6.97674	0.990099
S4	A	SARS2 CD8	TCM	8	13.6986	11.5385	13.4921	8.56481	28.4091	17.2414	28.3582			7.14286	2.60116	16.129	22.6277	11.5607	42.2222	27.907	15.8416
S4	A	SARS2 CD8	TEM	1	9.58904	11.5385	33.3333	44.6759	17.0455	41.3793	23.8806			8.33333	73.6994	10.7527	39.4161	8.09249	0	23.2558	51.4851
S4	A	SARS2 CD8	TEMRA	46	69.863	32.6923	12.6984	7.63889	21.5909	13.7931	26.8657			48.8095	17.341	23.6559	13.8686	12.7168	35.5556	16.2791	12.8713
S4	A	SARS2 CD8	TSCM	1	2.73973	1.92308	3.96825	4.62963	11.3636	0	8.95522			3.57143	0.867052	6.45161	5.10949	15.0289	0	4.65116	8.91089
S4	A	SARS2 CD8	TN	38	2.73973	23.0769	30.9524	28.4722	17.0455	17.2414	8.95522			25	4.04624	32.2581	14.5985	50.8671	15.5556	20.9302	4.9505
S4	B	SARS2 CD8	TTM	20	0	0	0	0	2.12766	10.2564				23.5294	3.24675	1.6129	0.582524	1.40845	0	4.54545
S4	B	SARS2 CD8	TCM	8.57143	6.97674	0	4.7619	19.4444	34.0426	34.6154				23.5294	18.1818	8.06452	15.7282	26.7606	38.4615	34.0909
S4	B	SARS2 CD8	TEM	8.57143	16.2791	0	14.2857	19.4444	2.12766	10.2564				5.88235	8.44156	4.83871	4.85437	7.04225	17.9487	9.09091
S4	B	SARS2 CD8	TEMRA	42.8571	60.4651	62.5	38.0952	19.4444	27.6596	19.2308				35.2941	55.1948	38.7097	44.8544	19.7183	28.2051	18.1818
S4	B	SARS2 CD8	TSCM	8.57143	2.32558	16.0714	9.52381	2.77778	6.38298	6.41026				5.88235	3.8961	16.129	7.96117	7.04225	5.12821	9.09091
S4	B	SARS2 CD8	TN	8.57143	13.9535	21.4286	23.8095	33.3333	21.2766	21.7949				5.88235	10.3896	30.6452	24.466	38.0282	10.2564	27.2727
S4	C	SARS2 CD8	TTM	0.833333	0	3.1746	0	0	4.28571	0	2.15054			0	0	1.6129	0	0	1.47059	13.75	0
S4	C	SARS2 CD8	TCM	6.66667	21.7195	10.3175	8.33333	42.3729	11.4286	36.3636	22.5806			22	20.7921	6.98925	5.71429	7.14286	11.7647	20	25
S4	C	SARS2 CD8	TEM	51.6667	20.8145	19.0476	33.3333	5.08475	28.5714	18.1818	11.828			28	47.5248	6.45161	25.7143	53.5714	2.94118	10	25
S4	C	SARS2 CD8	TEMRA	29.1667	4.97738	56.3492	37.5	16.9492	27.1429	9.09091	44.086			38	13.8614	75.2688	60	10.7143	47.0588	26.25	37.5
S4	C	SARS2 CD8	TSCM	2.5	10.8597	4.7619	8.33333	1.69492	2.85714	18.1818	3.22581			2	5.94059	2.68817	2.85714	0	13.2353	6.25	0
S4	C	SARS2 CD8	TN	8.33333	38.009	6.34921	12.5	33.8983	25.7143	9.09091	17.2043			12	7.92079	6.45161	8.57143	17.8571	23.5294	23.75	12.5

## Sheet: S5
Figure	Panel	Marker	Non-preg	Non-preg	Non-preg	Non-preg	Non-preg	Non-preg	Non-preg	Non-preg	Non-preg	Non-preg	Pregnant	Pregnant	Pregnant	Pregnant	Pregnant	Pregnant	Pregnant	Pregnant	Pregnant	Pregnant	Lactating	Lactating	Lactating	Lactating	Lactating	Lactating	Lactating	Lactating	Lactating	Lactating	Lactating	Lactating	Lactating	Lactating	Lactating	Lactating	Lactating	Lactating
S5	A	CCR6	2.83691	2.41721	2.56177	2.28228	2.87571	2.59378	2.36951	3.16152	2.18008	1.79527	2.39946	2.9296	2.68266	2.79356	2.90136	2.88664	2.9112	2.58327	2.94774	2.82444	2.23431	2.27144	2.84061	2.66257	2.64231	3.08267	2.85139	2.8871	2.40127	2.77571	2.61453	2.84839	2.71585	3.22538	3.05928	2.90854	2.95224	2.76172
S5	A	IL-21	0.310624	0.428922	0.342431	0.293021	0.366902	0.372954	0.527859	0.472401	0.507786	0.457633	0.421293	0.453901	0.474174	0.406787	0.371569	0.275168	0.333861	0.423298	0.233903	0.3348	0.410594	0.395341	0.514008	0.408607	0.298519	0.415632	0.514049	0.274887	0.471666	0.226162	0.544396	0.443859	0.231777	0.420637	0.711529	0.339017	0.172992	0.389387
S5	A	CD38	1.1504	2.22799	1.7124	1.47032	1.93369	2.21432	2.572	1.96626	3.0118	3.11005	1.6931	2.69183	2.25543	2.38647	2.18242	1.90094	1.78455	2.58302	1.2154	0.831132	1.91592	1.44739	2.644	0.883848	0.890138	1.84594	2.30364	0.806284	2.7727	0.857002	2.59308	1.96437	1.075	1.55257	2.02783	1.14288	1.01741	1.95458
S5	A	CCR5	0.346965	0.753658	0.635621	0.405861	0.818265	0.825343	0.934971	0.577871	1.14386	1.06994	0.501783	0.874077	0.61947	0.81123	0.74773	0.889814	0.795425	0.813712	0.564847	0.474767	0.594898	0.680345	0.815497	0.34601	0.549813	0.771093	0.729533	0.514051	0.803481	0.367246	0.813797	0.869166	0.52686	1.07343	0.726449	0.433508	0.431989	0.780969
S5	A	CD16	0.102682	0.217916	0.123435	0.0732898	0.258271	0.385979	0.346756	0.199331	0.543036	0.177851	0.135621	0.444142	0.232268	0.289197	0.31691	0.270269	0.10834	0.38956	0.0719349	0.0933742	0.157473	0.13013	0.413879	0.0878392	0.094613	0.109417	0.245795	0.0686076	0.331944	0.0770894	0.364587	0.265555	0.0931472	0.133697	0.0907331	0.0590538	0.0980679	0.127395
S5	A	CD8	0.560522	2.60398	2.09878	1.32611	2.37255	2.52961	2.67685	2.16074	3.41263	1.77778	1.25977	3.2885	2.29536	2.59729	2.69467	2.44531	2.24855	3.1049	0.703622	0.863415	2.46703	0.881229	3.20529	0.757129	0.749583	2.29795	2.26314	0.550585	2.74015	0.60741	2.64126	2.39748	0.606168	1.42527	2.06738	1.1264	0.496889	2.21455
S5	A	CXCR4	3.16626	2.47012	3.63715	3.46066	3.17957	3.16837	3.47145	3.86976	3.03714	2.16692	3.01117	3.11522	3.57201	3.76065	3.79763	3.62536	4.03348	3.02994	3.40643	4.00252	2.36472	3.619	3.1519	3.44775	3.42866	4.08744	3.42752	3.44248	2.85847	3.53476	2.97265	3.30787	3.36195	3.82773	3.71697	3.23607	3.19907	3.72035
S5	A	ICOS	1.24107	1.1261	1.33587	1.61997	1.17467	1.02968	1.33283	1.52938	1.59894	2.55759	1.28863	1.04848	1.21127	1.28194	1.36674	1.26576	1.76709	0.922472	1.42619	2.05277	0.854599	1.41123	0.944293	1.22885	1.37437	1.6045	1.50464	1.327	1.52312	1.68632	1.47452	1.17099	1.30359	1.49528	1.4367	1.2937	1.40006	1.37313
S5	A	CD25	0.532948	0.938702	0.976627	1.24741	0.733583	0.825612	0.855808	1.51574	0.711676	0.834532	1.07442	1.1663	0.89219	1.60753	1.2405	1.14367	1.32524	0.846623	0.880326	1.93441	0.717017	0.937145	0.783611	0.919615	0.965054	1.37739	1.17001	1.00452	0.67946	1.15719	0.922435	0.736402	1.04255	1.05905	0.821945	1.04105	0.775069	0.824005
S5	A	CCL4	0.299975	1.09739	0.322633	0.321213	0.819539	1.11599	0.457392	0.303054	0.602559	0.367528	0.629792	0.471814	0.37332	0.481128	0.678972	0.608394	0.349831	0.48303	0.458669	0.305523	0.764762	0.577588	0.471554	0.350999	0.536023	0.383008	0.472136	0.327086	0.780464	0.257131	1.09344	0.5348	0.557183	0.932765	0.38843	0.319055	0.34121	0.795489
S5	A	LAMP1	0.738819	0.515796	0.353448	0.298075	0.29626	0.501179	0.452049	0.24964	0.319213	0.136084	0.543994	0.330309	0.302686	0.373132	0.322335	0.252645	0.251014	0.413889	0.527993	0.262486	0.582173	0.468166	0.444156	0.438626	0.522638	0.271699	0.298264	0.489267	0.553296	0.640341	0.410639	0.261713	0.580032	0.288274	0.27975	0.530048	0.438585	0.463896
S5	A	TCR gd	0.134773	0.142471	0.153902	0.146818	0.11271	0.144311	0.195374	0.147469	0.17427	0.0694309	0.142932	0.165379	0.142328	0.141302	0.173389	0.126074	0.191579	0.148411	0.148545	0.175873	0.121211	0.148305	0.135727	0.120745	0.111003	0.178519	0.176414	0.172178	0.152554	0.14892	0.157593	0.110934	0.132975	0.158389	0.182303	0.0971359	0.132549	0.173109
S5	A	CD62L	0.958834	0.375211	0.33103	0.328771	0.622184	0.977607	0.519619	0.539287	0.590013	0.278696	0.530907	0.713213	0.317593	0.761276	0.858372	0.740009	0.565487	0.842058	0.945487	0.601615	0.513269	0.721426	0.681413	0.368581	0.499087	0.568385	0.527316	0.487222	0.603398	0.398283	0.631779	1.03815	0.780467	0.54715	0.71575	0.682583	0.700206	0.862484
S5	A	CD95	0.10877	0.165492	0.128139	0.12262	0.125249	0.130564	0.221781	0.138859	0.185754	0.237098	0.130151	0.152338	0.156724	0.178654	0.164586	0.142366	0.173092	0.137706	0.1397	0.14777	0.116077	0.130329	0.15685	0.105657	0.0852708	0.179557	0.169183	0.123886	0.187106	0.125551	0.170055	0.1061	0.148112	0.15999	0.225013	0.113603	0.0718019	0.167311
S5	A	PD-1	0.880487	1.31688	0.815809	0.306401	1.04064	0.980531	1.21015	0.470157	2.38664	3.9305	1.13371	0.992512	0.621996	0.729073	0.76884	0.688653	0.718102	0.865121	0.664243	0.589863	0.79836	0.630436	0.998361	0.697365	0.523468	0.685321	1.39841	0.507209	2.1337	0.579457	1.74718	0.997221	0.573977	0.787924	0.915522	0.821881	0.768749	0.913199
S5	A	CD29	3.9013	4.45548	4.01284	3.48585	4.42533	4.42378	3.94988	4.27357	4.29184	2.90319	4.19615	4.3962	3.9844	4.38008	4.35651	4.33334	4.1052	4.36174	3.73136	4.3973	4.27129	4.09113	4.35547	4.17967	4.23491	4.24806	4.14927	4.17433	4.25082	3.97097	4.13102	4.16811	3.91207	4.34745	4.13131	4.14205	3.95091	4.28697
S5	A	CTLA4	2.84313	3.00724	2.37697	2.11813	3.00154	3.02514	2.66277	2.56986	3.11988	2.74325	2.83972	3.26289	2.40452	2.56667	2.88898	2.77366	2.54169	3.04451	2.59477	2.71453	2.72196	2.76213	3.11335	2.96737	2.7717	2.77708	2.91942	2.46319	2.70019	2.45745	2.97197	2.73845	2.44722	2.89441	2.93962	2.93023	2.56107	2.71849
S5	A	Ox40	1.05266	1.27237	1.0598	0.83305	1.11276	1.05171	1.30369	0.951069	1.43265	1.47568	1.11541	1.24842	1.04194	1.48949	1.41476	1.32896	1.04439	1.17276	0.99272	1.49134	0.830326	1.05024	1.24597	1.12843	1.0846	1.10632	1.30031	0.913076	1.31351	1.04932	1.29635	0.893959	1.05611	1.23218	1.17756	1.19222	0.862909	0.984616
S5	A	CCR7	2.94018	2.46053	2.6348	3.50551	2.68294	2.90914	2.79938	2.73455	2.63192	1.94144	2.31347	2.75211	2.94277	2.94253	3.35897	3.01712	3.3941	2.95658	3.25794	3.25356	2.66768	3.26585	2.70798	2.26747	2.42923	3.04033	2.46036	2.70421	2.50483	3.1083	2.7208	2.95639	3.00974	2.73489	2.93058	2.40326	2.72609	2.98256
S5	A	CD28	0.910001	1.58579	1.23736	0.92103	1.20442	1.10688	1.3833	1.24619	2.17531	2.59905	1.15431	1.39946	1.02534	1.22889	1.19882	1.13557	1.56127	1.24404	0.83166	1.34046	1.28228	0.901104	1.4813	0.836981	0.978097	1.40604	1.4668	0.738623	2.00094	0.745193	1.51734	1.28982	0.666321	1.07846	1.34568	0.98282	0.771352	1.12825
S5	A	Ki-67	0.372207	0.704597	0.560247	1.06592	0.641857	0.468618	0.733382	0.545002	0.884953	1.16175	0.482594	0.497922	0.584902	0.523587	0.472306	0.535539	0.491685	0.464609	0.51077	0.568909	0.529948	0.422487	0.6533	0.472599	0.483178	0.696688	0.716232	0.459958	0.64922	0.468804	0.543389	0.535266	0.677747	0.570018	0.836387	0.702509	0.620228	0.5045
S5	A	CD69	2.63291	3.06284	3.53512	4.8629	3.23797	2.79936	3.38397	4.09817	4.04878	5.14462	3.38105	2.90415	3.59669	3.73599	2.92383	3.50262	3.57876	2.71077	3.04751	4.23808	2.52102	3.2342	3.17408	3.10328	3.50481	3.80288	3.78592	2.9337	3.80102	3.13947	3.04478	3.26798	3.43179	3.34803	3.12578	3.63255	3.37737	2.53733
S5	A	TNF	2.72074	3.25505	3.74961	3.24244	4.31189	2.74756	3.24512	3.51569	2.99399	2.87	3.74274	3.56652	3.33247	3.06362	3.28237	3.12349	3.49119	3.37883	3.17702	4.25293	3.97942	3.52591	3.55721	4.49105	4.25365	3.92648	3.38258	3.16069	2.56863	3.60789	2.61447	3.38164	3.31646	2.84348	3.71128	4.17608	3.26354	3.41364
S5	A	CD45RO	2.11895	2.91505	2.43083	1.85978	2.86017	2.7969	2.78266	2.72786	3.22702	3.4477	2.79596	2.96753	2.28137	2.55419	2.8363	2.54953	2.65983	2.70728	2.46661	2.64852	2.6335	2.5089	3.08875	2.86779	2.5142	2.74026	3.30182	2.44811	2.9983	2.49494	2.96346	2.35473	2.54984	2.66831	2.59018	2.54266	2.30887	2.56264
S5	A	CD127	1.52522	1.91715	2.14681	1.49974	2.01776	1.64692	1.7376	2.65794	0.903034	0.278585	1.76963	1.73417	1.75119	2.34599	1.98723	2.54021	2.95145	1.63887	1.97751	2.85769	2.0802	1.55553	1.75192	1.5119	1.82793	3.16432	2.00642	1.80637	1.15417	2.0729	1.03539	2.16342	1.95379	2.10947	2.52441	2.17208	1.90788	1.84417
S5	A	IL-2	1.65124	1.16109	0.583027	0.546692	2.05681	1.22643	0.999621	0.72585	1.20419	0.434122	1.10747	2.06772	0.939266	0.847153	1.25467	0.906138	0.663767	2.28464	1.30671	1.15848	1.18433	1.32363	1.94638	2.15055	1.40597	0.939132	0.875942	1.58275	0.571477	0.897398	0.994091	1.09973	1.12008	0.641711	1.23963	1.95213	1.20818	0.674983
S5	A	CD27	3.6808	2.8387	3.16625	3.82289	2.9091	3.21882	3.59329	2.76339	3.57478	3.98708	3.60057	3.61462	3.54272	3.56415	3.63648	3.34869	3.33628	3.95051	3.7635	3.56208	3.31128	3.55246	3.73864	3.07194	2.93518	3.15849	3.05677	3.3188	3.23578	3.39182	3.01104	3.4132	3.29838	2.72098	3.26383	3.52613	3.36021	3.20077
S5	A	IFN	2.03591	0.672667	0.829125	0.869563	2.27148	2.05159	1.29195	0.538758	1.1229	0.785603	1.96288	1.54025	1.12416	0.917426	1.52893	1.10427	0.842166	1.56017	1.71869	0.789682	1.59606	1.5044	1.70686	1.19641	1.01879	0.934485	0.979946	0.850054	0.663153	0.854667	1.41204	1.75358	0.930098	0.848095	0.865603	1.92499	1.24773	0.92317
S5	A	CD45RA	1.9941	2.29569	1.65629	2.09176	1.54154	2.16341	1.8566	1.24849	1.60743	1.16035	1.27641	1.93756	1.73	3.51563	1.7737	1.63779	1.72297	1.92828	1.76103	0.719977	2.45214	1.17784	1.66424	0.889023	0.887603	1.90589	1.12452	1.60172	1.74249	1.62094	1.99395	1.76277	2.04697	1.42288	2.17112	1.37237	1.64499	2.32852
S5	A	CD3	4.01363	3.80964	4.24952	4.50794	3.91994	3.73473	4.47421	4.24891	4.21726	4.23807	3.99889	4.14127	4.33889	4.56617	4.24288	4.41028	4.38173	4.05464	4.29685	4.37246	3.81127	4.117	3.9386	3.83948	4.10166	4.32704	4.14766	4.0945	4.28583	4.28186	3.94057	4.08722	4.14697	4.06521	4.09555	3.96211	4.28776	4.05029
S5	A	CXCR5	0.2995	0.716916	0.427597	0.820797	0.34098	0.35701	0.998505	0.659224	1.35419	2.07653	0.637539	0.562502	0.685412	0.69364	0.714889	0.447311	0.675223	0.457635	0.524182	0.373302	0.430057	0.692111	0.43991	0.282403	0.357864	0.408912	1.12011	0.576468	1.13341	0.651009	1.03007	0.495878	0.562262	0.578149	0.748731	0.676195	0.555706	0.655754
S5	A	CD57	0.383589	0.154652	0.287169	0.258528	0.359037	0.368716	0.590405	0.317108	0.642419	1.37779	0.360889	0.481344	0.39819	0.447069	0.33877	0.35745	0.318572	0.433799	0.232343	0.248109	0.146872	0.256684	0.468739	0.25882	0.214145	0.363457	0.563667	0.31568	0.798673	0.265562	0.485817	0.466347	0.348234	0.375535	0.405395	0.322295	0.36559	0.383204
S5	A	Granzyme B	0.482068	0.317207	0.319881	0.286915	0.378079	0.274958	0.308569	0.189302	0.37638	0.409771	0.262703	0.354413	0.237361	0.265287	0.268008	0.316983	0.337202	0.362384	0.43412	0.308249	0.283973	0.301182	0.285882	0.354833	0.330871	0.368193	0.320662	0.37309	0.398017	0.413031	0.304104	0.381803	0.417404	0.34686	0.413751	0.355982	0.365248	0.320852
S5	A	CD4	3.43117	3.01503	3.44371	3.4695	3.31042	3.16144	3.53486	3.13383	3.28496	3.10472	3.41502	3.34591	3.51888	3.41833	3.56537	3.57898	3.58828	3.29524	3.59563	3.68779	3.20289	3.4845	3.32778	3.30506	3.29374	3.54918	3.09187	3.37005	3.29787	3.42278	3.21169	3.65704	3.50897	3.36491	3.40718	3.31181	3.44096	3.21327
S5	A	Perforin	0.461557	0.293775	0.248261	0.243074	0.312314	0.352662	0.517106	0.265876	0.358515	0.22992	0.380323	0.48256	0.351412	0.342616	0.357082	0.369113	0.312482	0.618558	0.445439	0.210145	0.336726	0.218038	0.592301	0.233711	0.24041	0.320188	0.332956	0.252805	0.343584	0.32634	0.251539	0.50222	0.386443	0.273868	0.370029	0.169766	0.26042	0.309166
S5	A	CD56	0.156933	0.0932138	0.106487	0.098218	0.151178	0.135499	0.232671	0.0857852	0.210409	0.138979	0.164599	0.153563	0.146717	0.143202	0.154765	0.154131	0.136402	0.175527	0.138121	0.0924441	0.0754902	0.105012	0.166646	0.115386	0.0808638	0.136345	0.143884	0.116849	0.147095	0.130231	0.0724937	0.139146	0.158335	0.14879	0.0454894	0.0787997	0.149609	0.123184
S5	A	TIGIT	0.578066	0.88495	0.438717	0.507298	0.487003	0.809424	1.12516	0.886279	1.66841	2.52953	0.792923	0.781996	0.709887	0.973531	0.916221	0.789817	0.711169	0.668335	0.495746	0.605764	0.933327	0.914959	0.767924	0.484126	0.496799	0.586772	1.21387	0.624485	2.06257	0.625343	1.53129	0.86974	0.729204	0.80429	1.07518	0.665999	0.523975	0.786963
S5	A	HLA-DR	0.410849	1.31435	0.512922	0.503146	0.68309	1.0789	0.760322	0.516376	1.00134	1.05347	0.788396	0.686843	0.479677	0.623019	0.607935	0.691614	0.533134	0.676088	0.451859	0.659329	0.716466	0.807773	0.673156	0.500539	0.637655	0.641807	0.768251	0.590693	1.02003	0.44543	1.07085	0.548849	0.701096	0.879673	0.602604	0.436834	0.632341	0.725072
S5	B	CCR6	2.77462	2.62831	2.39437	2.75785	2.90359	2.6042	2.36684	2.94541	2.8301		2.38921	2.9159	2.95616	2.36485	2.67211	2.61832	2.83871	2.70089	2.96677	2.64006	2.38544	2.27374	2.87417	2.65326	2.69677	2.9621	2.48711	2.58113	2.00566	2.60671	2.8244	2.5819	2.54171	3.14188	2.22873	2.69364	2.64851
S5	B	IL-21	0.50722	0.848015	1.33486	0.561698	0.771817	0.605295	0.683206	0.628201	0.870784		0.535004	0.766256	0.914557	0.740156	0.665515	0.80046	0.619619	0.915898	0.54242	0.436962	0.618176	0.444016	0.707627	0.430614	0.357006	0.784801	0.972357	0.432094	0.753146	0.418804	0.526383	1.46031	0.305158	0.505592	1.57342	1.69512	1.71105
S5	B	CD38	1.21523	3.14563	2.62785	1.69769	2.7823	2.86902	3.08594	2.69433	3.48684		2.73855	3.37292	3.29326	3.00527	2.9107	2.59257	2.43034	3.52067	1.43522	1.32797	2.71764	1.43797	3.64799	1.23318	1.33788	2.30487	3.28733	0.835862	2.07255	1.33231	2.8295	2.98872	1.08399	1.65475	2.93502	2.37955	2.91472
S5	B	CCR5	0.765033	1.52644	1.46902	1.00001	1.5518	1.0743	1.63754	1.1514	1.78327		1.30382	1.70682	1.28531	1.37151	1.31004	1.46258	1.68574	1.61171	1.3966	1.08039	1.20168	1.30481	1.6966	1.10886	1.24841	1.71853	1.44426	0.797342	1.15834	0.796423	1.19501	1.57157	0.985327	1.61885	1.43695	1.91076	1.69197
S5	B	CD16	0.222614	0.427195	0.328779	0.175802	0.56908	0.548326	0.64317	0.39359	0.77996		0.221335	0.776404	0.617968	0.499564	0.594667	0.669312	0.271284	0.827053	0.26977	0.238325	0.321151	0.221606	0.974897	0.199453	0.224613	0.275339	0.662015	0.136487	0.387039	0.192028	0.49987	0.881569	0.215639	0.208444	0.460453	0.378616	0.338686
S5	B	CD8	4.48966	3.77965	4.64823	4.58134	4.23129	4.68168	4.85248	4.59604	4.06326		4.84824	4.34462	4.94197	4.71946	4.80157	4.99913	4.47047	4.51352	4.95309	4.64481	3.9393	4.40946	4.4269	4.2486	4.37718	4.48381	5.11681	4.55925	3.30494	4.53749	3.16752	5.03761	4.24861	4.5009	5.02216	4.55932	4.83379
S5	B	CXCR4	3.79746	2.45432	4.24857	3.82402	3.79587	3.83421	3.98524	3.96704	3.47473		4.2386	3.71102	4.40692	4.11769	3.99388	4.06391	4.7934	3.65021	4.08787	3.91673	2.66466	3.99459	3.69361	4.42812	3.68903	4.42074	4.17972	3.90253	2.36181	3.75856	3.11842	4.01321	3.6725	4.04498	4.43865	4.35211	4.60348
S5	B	ICOS	1.13205	0.83337	1.3607	1.36909	1.11229	1.08367	1.3048	1.25595	1.13025		0.979015	1.20311	1.41019	1.20615	1.27912	1.18154	1.52131	1.22248	1.20024	1.71808	0.825612	1.23152	1.26277	1.56568	0.82872	1.5126	1.36785	1.0889	0.641253	1.27758	0.733118	1.31711	0.949652	1.12132	1.74372	1.4015	1.55671
S5	B	CD25	0.206001	0.954613	0.34744	0.41655	0.499892	0.262093	0.265793	0.834806	0.402139		0.252754	0.270923	0.320462	0.611173	0.242914	0.319349	0.484319	0.265848	0.287389	1.00947	0.228878	0.24117	0.385457	0.525315	0.319677	0.568533	0.256606	0.269703	0.669079	0.270518	0.332372	0.170199	0.316218	0.295083	0.39802	0.23485	0.291076
S5	B	CCL4	1.01633	3.70663	1.58304	1.42621	2.86258	1.1474	2.1255	0.628331	2.01276		2.21351	1.52563	1.76506	1.00437	1.69654	0.94575	0.660504	1.91426	0.750389	1.10047	2.24534	1.67494	1.99975	0.866315	1.31545	0.66766	2.20869	0.472467	0.856406	1.05725	2.65528	1.03502	1.25054	1.17724	1.03116	0.712346	1.05634
S5	B	LAMP1	1.07365	0.754505	0.566185	0.772264	0.597168	0.430453	1.17331	0.340009	0.49441		0.416583	0.621653	0.972523	0.655506	0.742604	0.357576	0.337246	0.734365	0.52211	0.736039	0.977177	1.01353	0.657649	0.392564	0.743896	0.46486	1.10368	0.328181	0.579986	0.932418	0.590421	0.525963	0.706061	0.637567	0.483051	0.716931	0.580757
S5	B	TCR gd	0.385683	0.188246	0.331558	0.147789	0.150394	0.177911	0.330782	0.260142	0.342616		0.176777	0.241835	0.536301	0.246972	0.28759	0.173344	0.389687	0.249661	0.245697	0.21536	0.1892	0.203789	0.264174	0.202631	0.221994	0.266628	0.352929	0.288497	0.222645	0.294178	0.209104	0.252645	0.325346	0.190248	0.585743	0.325558	0.491428
S5	B	CD62L	0.812362	0.320158	0.432294	0.338365	0.815106	2.02488	0.585256	0.647678	0.835817		0.863351	0.816339	0.410974	0.978318	1.08619	1.08228	0.463669	1.143	1.10261	0.374616	0.414817	0.487506	0.793532	0.256744	0.648364	0.699678	0.589862	0.46628	0.285907	0.361144	0.810122	1.23442	0.764146	0.765138	0.565709	0.337677	0.719767
S5	B	CD95	0.181413	0.207018	0.292539	0.190322	0.20063	0.206804	0.343417	0.175825	0.218658		0.203088	0.246933	0.288784	0.319027	0.214436	0.212587	0.244875	0.236641	0.193951	0.140204	0.176285	0.152826	0.264168	0.134299	0.154086	0.242156	0.33499	0.122775	0.154304	0.151312	0.184866	0.270773	0.154193	0.165399	0.588991	0.137223	0.41693
S5	B	PD-1	0.71908	1.39744	0.616684	0.644294	0.825952	0.554763	0.912685	0.621902	0.992919		0.459653	0.733301	0.82513	0.582959	0.863283	0.550176	0.66503	0.802608	0.372933	0.676057	0.771854	0.69065	0.766104	0.573014	0.41507	0.491358	0.640289	0.195992	0.249033	0.622305	0.610518	0.651414	0.266669	0.691507	0.622986	0.227415	0.979327
S5	B	CD29	3.82775	5.58755	4.25353	3.69325	4.90593	4.00745	4.27661	4.08637	5.26788		4.12001	4.87408	4.55184	4.09245	4.30169	4.13586	4.0666	5.14546	3.44918	4.18288	4.91855	4.12592	5.14109	3.59087	3.7009	4.06242	4.3983	3.79028	3.64345	3.62279	4.87253	4.38268	3.45483	3.76291	4.47406	4.10493	4.6288
S5	B	CTLA4	2.36791	3.19331	2.48665	2.40339	2.90838	2.44753	2.50932	2.54793	3.29473		2.1125	3.04449	2.70177	2.48454	2.63328	2.30528	2.30932	3.25819	2.27498	2.52396	2.65629	2.63742	3.20294	2.32051	2.26987	2.45222	2.5931	2.15041	1.97398	2.20956	2.93637	2.36608	2.08492	2.4408	2.46498	2.77432	2.69188
S5	B	Ox40	0.635978	1.30308	0.846468	0.510339	0.933147	0.63013	0.925138	0.717898	1.23831		0.49326	1.0408	0.847102	0.984325	0.7128	0.753236	0.64967	1.12637	0.59237	0.850294	0.98239	0.64623	1.02568	0.500536	0.579371	0.748465	0.890572	0.540401	0.568086	0.64869	0.790835	0.728049	0.572739	0.454165	1.01319	0.837578	1.01029
S5	B	CCR7	2.13178	2.37387	2.48493	2.62421	2.90659	3.8281	2.20005	2.45385	2.78241		1.77062	2.78705	2.21415	2.79249	2.94878	3.07265	2.60799	3.26119	2.88966	2.69551	2.2912	2.28074	2.88201	2.00483	2.16251	2.79286	1.95132	2.37502	1.53606	2.36424	2.67819	2.95659	2.38402	2.36659	2.61352	1.846	2.78224
S5	B	CD28	0.424905	0.795894	0.917061	0.691225	1.13809	0.841886	1.11055	1.08225	1.5009		0.888026	1.31365	0.882557	1.06203	0.926422	1.14068	1.11041	1.42153	0.518423	1.11186	0.782501	0.637815	1.42914	0.795394	0.888943	1.07551	0.946566	0.460902	0.672885	0.407182	0.758533	1.13003	0.44603	0.615086	0.974806	0.793564	1.04815
S5	B	Ki-67	0.324059	0.417455	0.392325	0.900329	0.413456	0.242374	0.484086	0.509766	0.587913		0.354639	0.681399	0.617462	0.393847	0.390912	0.385599	0.395072	0.395861	0.281971	0.634721	0.527476	0.452108	0.526781	0.736545	0.41395	0.6131	0.407191	0.351208	0.154249	0.214637	0.247604	0.196808	0.46339	0.554311	0.432561	0.767647	0.221631
S5	B	CD69	2.37425	1.52579	2.77603	4.34189	2.09524	1.51092	3.34896	3.70523	2.85993		3.13202	3.25948	3.76146	2.93375	2.70366	2.54731	3.37525	2.18914	2.24135	4.23304	2.53628	3.55584	2.82063	4.21827	3.46018	3.59084	2.99469	2.49172	2.05004	1.68488	1.42193	1.96626	2.83857	3.1431	2.27078	2.92451	1.71887
S5	B	TNF	1.78828	2.21939	1.81867	3.10252	1.79255	0.909441	2.26183	2.48609	1.66707		1.87036	2.00159	2.08317	2.15414	2.15634	1.76197	2.58332	1.49173	1.49365	4.46212	2.10691	2.99904	1.89789	3.19197	3.05688	2.63455	2.0956	1.55425	2.22866	1.55333	0.909733	1.69263	1.72328	2.08898	1.5435	2.27902	1.21971
S5	B	CD45RO	1.52304	2.97024	1.50013	1.57228	2.56722	1.63876	2.24079	2.26886	3.21078		1.97683	2.901	1.81626	1.99758	1.83032	1.69432	2.22768	2.70631	1.89359	2.30354	2.4156	1.69243	2.96041	2.13781	1.99185	2.13847	1.87046	1.56518	1.66187	1.64707	2.65395	1.62673	1.62053	1.74064	2.19484	2.24905	1.63051
S5	B	CD127	0.928654	0.762315	0.711469	1.06602	1.23015	1.37941	1.05141	2.23604	1.02312		1.33198	1.30608	0.914883	1.69904	1.22702	1.79855	2.7251	1.07384	1.46366	2.0858	1.48793	1.37907	0.91064	1.48528	1.59399	2.4388	0.687132	1.25373	1.59745	1.19144	1.20068	0.983886	1.24764	1.91069	1.09937	1.3441	0.834334
S5	B	IL-2	1.40738	0.809274	0.393867	0.754449	0.871881	0.875346	0.900692	0.593279	0.666227		0.592733	0.734539	0.456174	0.774903	0.711606	0.725498	0.549075	0.982253	1.38347	0.965295	0.682543	0.792414	0.66543	0.388842	1.07813	0.635238	0.417	1.47783	0.509806	1.38831	0.530638	0.395257	1.11057	0.550778	0.343732	0.702245	0.48437
S5	B	CD27	2.46723	0.865633	1.73569	3.13337	2.17414	4.08849	3.01231	2.90938	2.18865		2.69728	2.6936	2.11026	3.38547	3.31678	3.38868	3.18549	3.12615	3.67814	3.71804	1.99947	3.01861	2.205	2.8603	2.70646	3.26335	1.24995	2.95464	0.95728	2.87474	1.23333	2.81877	2.62849	3.25923	1.8649	2.18906	2.32569
S5	B	IFN	1.70365	0.440392	0.97973	2.26268	1.37437	1.87707	1.83738	0.748249	0.706237		0.828783	0.976984	0.765772	1.28051	1.86872	1.45546	1.01474	1.65756	1.0054	2.05981	1.20113	2.84059	0.868807	1.21404	1.79754	1.14721	0.870759	0.876781	0.654967	1.19361	0.523726	1.91064	0.881973	1.3881	0.418266	1.00201	0.963501
S5	B	CD45RA	3.54064	2.65849	4.22805	2.83142	2.67138	4.08988	3.06886	2.4445	2.8774		2.76997	2.83024	3.71763	4.82146	4.02398	3.35901	2.49974	3.29606	3.00742	1.80308	3.05799	2.29724	2.8351	2.29509	2.26551	3.30429	4.73699	3.70347	3.257	3.43115	3.29803	3.95794	3.95878	2.79674	3.02462	2.45707	4.32759
S5	B	CD3	4.10139	3.53431	4.12876	4.15165	3.88655	4.24849	4.08258	4.33651	3.47216		3.91203	3.96993	4.16173	4.3689	4.08391	4.51912	4.45643	3.90884	4.29264	4.01787	3.70117	3.84277	3.13506	3.95912	3.95555	4.42635	4.11806	4.19192	3.95737	4.13093	3.19254	4.10538	4.13302	4.20899	4.4634	4.2201	4.26039
S5	B	CXCR5	0.269532	0.254154	0.312717	0.206034	0.322729	0.272764	0.392433	0.367616	0.533493		0.14324	0.439665	0.595558	0.303287	0.280026	0.310233	0.42752	0.488055	0.29092	0.247996	0.249291	0.163018	0.452901	0.188858	0.258318	0.309321	0.59314	0.196455	0.473252	0.26614	0.234974	0.43671	0.318157	0.211708	0.547763	0.519707	0.433015
S5	B	CD57	2.07764	0.281137	2.77176	1.52949	0.744975	0.684047	1.28989	0.719005	1.01804		1.08857	0.991739	2.08004	1.04211	0.963902	0.77207	1.17337	0.679179	0.331703	1.05816	0.409003	0.593035	1.2169	0.717188	0.235067	0.663025	3.05968	0.87466	2.1145	1.1535	0.733274	3.09595	1.171	0.379775	3.95763	3.0883	3.44381
S5	B	Granzyme B	1.35132	0.357363	1.81507	1.05577	0.661519	0.509345	0.812375	0.204444	0.427254		0.585186	0.598564	1.33554	0.538949	0.932246	0.704152	0.621727	0.428932	0.657086	0.826753	0.461292	0.999899	0.618206	0.954438	0.582838	0.523895	1.64485	0.514089	1.20942	1.06916	0.335001	1.68842	1.00969	0.355339	1.87607	1.80046	1.65874
S5	B	CD4	0.429632	0.400058	0.645744	0.358007	0.606982	0.555691	0.454422	0.300397	0.947423		0.257875	0.951966	0.413929	0.431874	0.54388	0.704527	0.335794	0.947531	0.38542	0.236156	0.447956	0.276272	0.941893	0.213041	0.160192	0.300284	0.548143	0.199859	0.462044	0.275035	0.581793	0.912049	0.244184	0.216824	0.616913	0.77709	0.653747
S5	B	Perforin	1.52545	0.399741	1.91437	0.509695	0.461464	0.662719	0.743801	0.354819	0.714358		1.15271	1.11247	1.12487	0.695	0.779738	0.621554	0.602659	0.738188	0.569615	0.422843	0.489578	0.739834	1.13386	0.868318	0.734456	0.519921	1.74431	0.418884	0.909009	0.862231	0.497715	1.56593	1.07831	0.647222	1.4126	1.20024	0.998634
S5	B	CD56	0.305644	0.113043	1.12291	0.218651	0.137715	0.219158	0.725747	0.226098	0.416891		0.488695	0.550561	0.258244	0.31115	0.387275	0.282505	0.376208	0.255235	0.253103	0.174409	0.219339	0.375125	0.556684	0.67825	0.595276	0.511852	0.555552	0.284985	0.13406	0.159568	0.178245	0.270264	0.580524	0.572088	0.0624725	0.731793	0.562173
S5	B	TIGIT	1.20437	0.648776	1.46924	0.700653	0.653901	0.636983	1.66939	1.0277	0.947762		1.31506	0.832027	2.03965	0.882431	1.3236	1.21717	1.29777	0.760751	0.898394	1.22417	0.887043	0.994164	0.966119	0.837938	0.716265	0.859692	2.25536	0.840906	2.31345	1.06952	0.954199	1.07967	1.11373	0.865742	1.82363	0.757015	1.78291
S5	B	HLA-DR	0.652297	2.44587	0.667843	0.625077	1.29912	0.879805	0.627953	0.507442	1.96582		0.85064	1.36309	0.759793	0.660297	0.674754	0.62187	0.587936	1.47356	0.527464	0.80003	1.23	0.707727	1.38538	0.570292	0.805486	0.644202	0.8232	0.575124	1.37736	0.527734	1.94645	0.6903	0.76557	0.576714	0.90416	0.673923	0.707464

## Sheet: S7
Figure	Panel	Group	Marker	Pre	Pre	Pre	Pre	Pre	Pre	Pre	Pre	Pre	Pre	Post	Post	Post	Post	Post	Post	Post	Post	Post	Post
S7	A	Non-preg	CXCR4+CCR6+	81.2903	23.8095	76.7857	88.9952	75.4291	82.3529	79.6353	67.5159			57.5419	23.6181	64.9038	60.4202	60.7143	65.1786	84.6154	44.5312
S7	A	Non-preg	CXCR4+CD29+	75.4839	23.1293	73.2143	89.9522	77.4164	85.0267	81.459	70.7006			53.0726	23.6181	61.5385	60.7563	61.3445	68.75	85.8713	53.125
S7	A	Pregnant	CXCR4+CCR6+	57.4324	72.7941	79.4872	55.3846	68.595	71.6312	69.5161				51.8717	64.2857	84.5133	80.531	79.7222	85.6031	69.1406
S7	A	Pregnant	CXCR4+CD29+	61.4865	75	83.3333	56.9231	70.6612	75.1773	68.5484				54.0107	67.619	85.3982	81.4964	80.2778	88.716	66.4062
S7	A	Lactating	CXCR4+CCR6+	12.5	72.2222	55.0898	20	84.1542	80.3922	57.4074	90.8451	67.3913	75.122	11.828	62.0253	65.1765	35.2941	46.1538	66.6667	84.2742	84	65.7143	56.4103
S7	A	Lactating	CXCR4+CD29+	12.5	75.3472	56.8862	21.3333	86.5096	80.3922	53.7037	87.6761	63.0435	70.7317	11.828	63.2911	67.0588	41.1765	46.1538	66.6667	83.0645	84	68.5714	53.8462
S7	B	Non-preg	CXCR4+CCR5+	19	20.5479	55.7692	48.4127	45.3704	77.2727	44.8276	73.1343			15.4762	6.6474	21.5054	59.854	33.526	66.6667	32.5581	59.4059
S7	B	Non-preg	CXCR4+CCR6+	87	42.4658	92.3077	96.0317	91.2037	93.1818	75.8621	95.5224			86.9048	15.0289	81.7204	92.7007	92.4855	82.2222	86.0465	84.1584
S7	B	Pregnant	CXCR4+CCR5+	31.4286	20.9302	66.0714	19.0476	50	65.9574	24.359				35.2941	47.4026	45.1613	45.2427	50.7042	64.1026	52.2727
S7	B	Pregnant	CXCR4+CCR6+	82.8571	69.7674	82.1429	61.9048	86.1111	85.1064	87.1795				94.1176	95.4545	85.4839	91.068	91.5493	94.8718	93.1818
S7	B	Lactating	CXCR4+CCR5+	6.66667	65.1584	42.0635	16.6667	23.7288	44.2857	36.3636	61.2903			14	61.3861	52.1505	20	28.5714	58.8235	48.75	50
S7	B	Lactating	CXCR4+CCR6+	15.8333	94.5701	88.8889	20.8333	86.4407	77.1429	63.6364	92.4731			30	90.099	89.5161	20	53.5714	88.2353	92.5	75
S7	C	Non-preg	CXCR4+CCR6+	65.0374	25.8104	71.2566	61.4405	64.1713	45.0706	23.0727	21.2743			62.0704	34.9658	50.644	48.5392	59.2804	30.5796	27.3275	10.4867
S7	C	Non-preg	CXCR4+CD29+	58.3586	26.975	63.1392	62.4679	65.5371	47.0892	24.6747	22.7221			56.9217	35.9197	47.0868	49.7359	60.2498	33.5128	28.1708	11.3247
S7	C	Pregnant	CXCR4+CCR6+	40.0162	23.0672	29.5188	18.9725	34.495	54.4382	38.1472				43.7357	30.1029	49.5928	81.9751	47.5925	51.8979	47.8179
S7	C	Pregnant	CXCR4+CD29+	39.163	23.3644	37.2248	20.2569	36.3744	54.7972	36.1674				41.2327	33.2754	52.5469	83.3892	48.0086	52.1594	44.7731
S7	C	Lactating	CXCR4+CCR6+	17.2081	63.5	27.7257	0.964318	34.0964	45.9508	34.6975	55.0207	43.7086	41.4479	16.2698	30.3951	48.1882	9.73177	0.961141	39.3263	61.8388	31.6642	46.2557	34.1597
S7	C	Lactating	CXCR4+CD29+	18.466	68.8259	29.5515	1.11789	35.6738	45.1427	30.693	56.2086	38.204	35.2703	17.2142	31.4666	49.925	11.9326	1.14097	39.497	53.662	31.8628	42.8529	32.0247
S7	D	Non-preg	CXCR4+CCR5+	10.9338	28.1967	34.4069	36.0588	27.1767	46.6027	11.046	27.5267			12.8694	30.5187	19.9568	30.6952	22.4726	41.2689	10.514	6.67601
S7	D	Non-preg	CXCR4+CCR6+	91.3385	61.6798	91.6652	87.298	90.0708	83.4265	36.9086	63.4961			86.9764	63.411	76.382	82.3317	90.2944	72.8789	43.435	12.8036
S7	D	Pregnant	CXCR4+CCR5+	16.4912	10.8175	38.0778	10.9725	20.1733	30.425	22.6235				16.2562	32.4555	54.5497	42.5862	41.9764	26.1779	21.2465
S7	D	Pregnant	CXCR4+CCR6+	70.6888	44.3876	57.4648	53.5509	63.6893	79.9502	79.5579				76.9239	80.279	80.9572	93.9477	84.8348	80.1183	83.6466
S7	D	Lactating	CXCR4+CCR5+	17.9435	49.5209	22.2898	1.7229	11.2012	24.2274	6.16139	35.5402	12.8354	12.5276	15.5195	32.0535	37.984	5.08172	0.396557	34.5291	29.2776	11.0017	25.3302	13.975
S7	D	Lactating	CXCR4+CCR6+	45.9654	90.215	62.366	2.65283	66.7018	73.5531	51.7292	83.0951	70.3606	78.195	44.3075	71.645	83.5691	11.8253	1.32992	77.4223	85.7749	52.373	76.2884	78.4666

[truncated: 6 more sheets: S8, S9, S10, S11, S12, S13]
